# Supplementary material for: STAT1 and IL-7 as potential diagnostic biomarkers for distinguishing high-grade from low-grade serous ovarian cancer: a multi-cohort analysis
Source: Front Immunol. 2026 Apr 14;17:1779912. doi: 10.3389/fimmu.2026.1779912 (PMC13120972; doi:10.3389/fimmu.2026.1779912)
Supplement: Supplementary Figure S1 — PCA of gene expression profiles before and after batch correction. (A) Training set before ComBat correction, points colored by original dataset (batch). (B) Training set after ComBat correction. (C) Test set before correction. (D) Test set after correction. (E) Combined training and test sets after separate batch correction, colored by cohort. The R² and P values shown on each panel are derived from PERMANOVA testing the effect of batch (A–D) or cohort (E). Note that batch effects are almost completely removed within each cohort (R² ≈ 0, P = 1), while a residual biological difference remains between training and test sets (R² = 0.577, P = 0.001), justifying the need for external validation. [file DataSheet1.zip]

Archive with 34 entries (33 files):
- revised supplementary/
- revised supplementary/Figure S1.tif
- revised supplementary/Figure S10 ROC_GSE73168.jpg
- revised supplementary/Figure S10 ROC_GSE73168.tif
- revised supplementary/Figure S11 Correlation of STAT1 and IL-7 expression with immune cell fractions estimated by CIBERSORT and xCell in HGSOC.jpg
- revised supplementary/Figure S11 Correlation of STAT1 and IL-7 expression with immune cell fractions estimated by CIBERSORT and xCell in HGSOC.tif
- revised supplementary/Figure S11 STAT1 and IL-7 expression at single-cell resolution using publicly available datasets via the TISCH database .jpg
- revised supplementary/Figure S11 STAT1 and IL-7 expression at single-cell resolution using publicly available datasets via the TISCH database .tif
- revised supplementary/Figure S2.tif
- revised supplementary/Figure S3.tif
- revised supplementary/Figure S4 ROC_curves(IHC).jpg
- revised supplementary/Figure S4 ROC_curves(IHC).tif
- revised supplementary/Figure S5 LearningCurves.png
- revised supplementary/Figure S6 DCA.png
- revised supplementary/Figure S7 Calibration curve comparison demonstrating that the original two-gene logistic regression model.png
- revised supplementary/Figure S8 Bootstrap Stability Analysis STAT1 and IL-7 (n=1oo0).png
- revised supplementary/Figure S9 ROC_GSE14001.jpg
- revised supplementary/Figure S9 ROC_GSE14001.tif
- revised supplementary/Table S10 LearningCurve_Summary.csv
- revised supplementary/Table S11 Comprehensive calibration and clinical utility metrics for the two-gene diagnostic nomogram (STAT1 + IL7)..xlsx
- revised supplementary/Table S12. External validation results for each GEO dataset.docx
- revised supplementary/Table S13 HGSOC vs LGSOC Clinical Characteristics.csv
- revised supplementary/Table S14 The relative abundance of the 22 immune cell subtypes in HGSOC and LGSOC specimens.xls
- revised supplementary/Table S15 immune cell proportion comparisons with FDR.csv
- revised supplementary/Table S16 correlation results for all 22 cell types and both algorithms.csv
- revised supplementary/Table S1PERMANOVA results quantifying batch effects before and after ComBat correction.docx
- revised supplementary/Table S2 batch_boxplot_summary.xls
- revised supplementary/Table S3 IRGs.xls
- revised supplementary/Table S4  ROC_results(IHC).xlsx
- revised supplementary/Table S5. Key R packages, versions, and parameters used in this study.docx
- revised supplementary/Table S6 983 DEGs.xls
- revised supplementary/Table S7 71 DIRGs.xls
- revised supplementary/Table S8 GO_all.xls
- revised supplementary/Table S9 KEGG_all.xls
