# Supplementary material for: STAT1 and IL-7 as potential diagnostic biomarkers for distinguishing high-grade from low-grade serous ovarian cancer: a multi-cohort analysis
Source: Front Immunol. 2026 Apr 14;17:1779912. doi: 10.3389/fimmu.2026.1779912 (PMC13120972; doi:10.3389/fimmu.2026.1779912)
Supplement: Supplementary Figure S1 — PCA of gene expression profiles before and after batch correction. (A) Training set before ComBat correction, points colored by original dataset (batch). (B) Training set after ComBat correction. (C) Test set before correction. (D) Test set after correction. (E) Combined training and test sets after separate batch correction, colored by cohort. The R² and P values shown on each panel are derived from PERMANOVA testing the effect of batch (A–D) or cohort (E). Note that batch effects are almost completely removed within each cohort (R² ≈ 0, P = 1), while a residual biological difference remains between training and test sets (R² = 0.577, P = 0.001), justifying the need for external validation. [file DataSheet1.zip › revised supplementary/Table S10 LearningCurve_Summary.csv]

train_fraction	train_auc_mean	train_auc_sd	cv_auc_mean	cv_auc_sd	n
0.3	0.986764705882353	0.0418536749139932	0.899375	0.15367178453155	10
0.4	0.965454545454545	0.0684070354401089	0.8765	0.122634280144936	10
0.5	0.976190476190476	0.0512043170657299	0.907	0.0918056185913383	10
0.6	0.964705882352941	0.0511544915615473	0.900238095238095	0.0674224917296186	10
0.7	0.94985754985755	0.0351556638979673	0.874017857142857	0.0499121429076852	10
0.8	0.923555555555556	0.0206665339170036	0.862777777777778	0.0367628741575483	10
0.9	0.942333333333333	0.0264131467452792	0.896166666666667	0.0337753105824102	10
1	0.938186813186813	0	0.901893939393939	0.0185610355203528	10
