# Supplementary material for: STAT1 and IL-7 as potential diagnostic biomarkers for distinguishing high-grade from low-grade serous ovarian cancer: a multi-cohort analysis
Source: Front Immunol. 2026 Apr 14;17:1779912. doi: 10.3389/fimmu.2026.1779912 (PMC13120972; doi:10.3389/fimmu.2026.1779912)
Supplement: Supplementary Figure S1 — PCA of gene expression profiles before and after batch correction. (A) Training set before ComBat correction, points colored by original dataset (batch). (B) Training set after ComBat correction. (C) Test set before correction. (D) Test set after correction. (E) Combined training and test sets after separate batch correction, colored by cohort. The R² and P values shown on each panel are derived from PERMANOVA testing the effect of batch (A–D) or cohort (E). Note that batch effects are almost completely removed within each cohort (R² ≈ 0, P = 1), while a residual biological difference remains between training and test sets (R² = 0.577, P = 0.001), justifying the need for external validation. [file DataSheet1.zip › revised supplementary/Table S11 Comprehensive calibration and clinical utility metrics for the two-gene diagnostic nomogram (STAT1 + IL7)..xlsx]

## Sheet: Kimi_table_1772807633417_Kimi_A
Metric	Value	Interpretation/Notes
Model Composition
Genes in final model	STAT1, IL-7	Selected after external validation
Genes excluded	TNFRSF1A,EGFR	Inconsistent in validation cohorts
Sample size (training)	n=69 (13 LGSOC, 56 HGSOC)	GSE27651 + GSE126132
Calibration Metrics
Brier Score	0.0214	Excellent (<0.05)
Expected Calibration Error (ECE)	0.0707	Minor calibration error
Log Loss	0.0855	Good discriminative ability
Post-hoc Calibration Attempts
Platt Scaling Parameter A	0.8115	Slope of calibration function
Platt Scaling Parameter B	0.3136	Intercept of calibration function
Platt-scaled Brier Score	0.0319	Not improved vs. original
Isotonic Regression Brier Score	0.0591	Not improved vs. original
Platt Calibration Formula	p_cal = 1/(1+exp(−0.3136−0.8115×logit(p_raw)))	For external validation
Decision Curve Analysis
DCA Useful Range	0.01–0.99	Net benefit > treat-all & > treat-none
DCA Peak Net Benefit	0.8116	At threshold 0.0
DCA Net Benefit (0.1–0.6)	0.76–0.80 (peak 0.797)	Stable clinical utility range
DCA Net Benefit at threshold 0.8	0.6377	Moderate, still positive
