# Supplementary material for: STAT1 and IL-7 as potential diagnostic biomarkers for distinguishing high-grade from low-grade serous ovarian cancer: a multi-cohort analysis
Source: Front Immunol. 2026 Apr 14;17:1779912. doi: 10.3389/fimmu.2026.1779912 (PMC13120972; doi:10.3389/fimmu.2026.1779912)
Supplement: Supplementary Figure S1 — PCA of gene expression profiles before and after batch correction. (A) Training set before ComBat correction, points colored by original dataset (batch). (B) Training set after ComBat correction. (C) Test set before correction. (D) Test set after correction. (E) Combined training and test sets after separate batch correction, colored by cohort. The R² and P values shown on each panel are derived from PERMANOVA testing the effect of batch (A–D) or cohort (E). Note that batch effects are almost completely removed within each cohort (R² ≈ 0, P = 1), while a residual biological difference remains between training and test sets (R² = 0.577, P = 0.001), justifying the need for external validation. [file DataSheet1.zip › revised supplementary/Table S13 HGSOC vs LGSOC Clinical Characteristics.csv]

Sample ID	Age	Histology	FIGO	Menopause	Year of Collection	Treatment Status	Age_Group	FIGO_prefix	Stage_Group
1	59	HGSOC	IVB	Post	2024	naive	>58.5Ëê	IV	Advanced (III/IV)
2	58	HGSOC	IIIC	Post	2024	naive	¡Ü58.5Ëê	III	Advanced (III/IV)
3	70	HGSOC	IVB	Post	2024	naive	>58.5Ëê	IV	Advanced (III/IV)
4	50	HGSOC	IIB	Pre	2024	naive	¡Ü58.5Ëê	II	Early (I/II)
5	65	HGSOC	IV	Post	2024	naive	>58.5Ëê	IV	Advanced (III/IV)
6	42	HGSOC	IIIC	Pre	2024	naive	¡Ü58.5Ëê	III	Advanced (III/IV)
7	60	HGSOC	IC2	Post	2024	naive	>58.5Ëê	I	Early (I/II)
8	64	HGSOC	IIIB	Post	2024	naive	>58.5Ëê	III	Advanced (III/IV)
9	63	HGSOC	IIA	Post	2024	naive	>58.5Ëê	II	Early (I/II)
10	67	HGSOC	IA	Post	2024	naive	>58.5Ëê	I	Early (I/II)
11	59	HGSOC	IIIC	Post	2024	naive	>58.5Ëê	III	Advanced (III/IV)
12	54	HGSOC	IC1	Post	2024	naive	¡Ü58.5Ëê	I	Early (I/II)
13	60	HGSOC	IIIA	Post	2024	naive	>58.5Ëê	III	Advanced (III/IV)
14	52	HGSOC	IIIC	Post	2024	naive	¡Ü58.5Ëê	III	Advanced (III/IV)
15	48	HGSOC	IC1	Pre	2024	naive	¡Ü58.5Ëê	I	Early (I/II)
16	60	HGSOC	IIIA1	Post	2023	naive	>58.5Ëê	III	Advanced (III/IV)
17	61	HGSOC	IIIB	Post	2023	naive	>58.5Ëê	III	Advanced (III/IV)
18	49	HGSOC	IVB	Pre	2023	naive	¡Ü58.5Ëê	IV	Advanced (III/IV)
19	69	HGSOC	IIIC	Post	2023	naive	>58.5Ëê	III	Advanced (III/IV)
20	51	HGSOC	IIB	Post	2023	naive	¡Ü58.5Ëê	II	Early (I/II)
21	60	HGSOC	IIB	Post	2023	naive	>58.5Ëê	II	Early (I/II)
22	54	HGSOC	IIIC	Post	2023	naive	¡Ü58.5Ëê	III	Advanced (III/IV)
23	69	HGSOC	IIIC	Post	2023	naive	>58.5Ëê	III	Advanced (III/IV)
24	50	HGSOC	IIIC	Post	2023	naive	¡Ü58.5Ëê	III	Advanced (III/IV)
25	57	HGSOC	IV	Post	2023	naive	¡Ü58.5Ëê	IV	Advanced (III/IV)
26	69	HGSOC	IIIC	Post	2022	naive	>58.5Ëê	III	Advanced (III/IV)
27	63	LGSOC	I	Post	2016	naive	>58.5Ëê	I	Early (I/II)
28	60	LGSOC	IIA	Post	2018	naive	>58.5Ëê	II	Early (I/II)
29	32	LGSOC	IC2	Pre	2019	naive	¡Ü58.5Ëê	I	Early (I/II)
30	52	LGSOC	IIIC	Post	2019	naive	¡Ü58.5Ëê	III	Advanced (III/IV)
31	31	LGSOC	IIIC	Pre	2020	naive	¡Ü58.5Ëê	III	Advanced (III/IV)
32	55	LGSOC	IVB	Post	2021	naive	¡Ü58.5Ëê	IV	Advanced (III/IV)
33	70	LGSOC	IA1	Post	2021	naive	>58.5Ëê	I	Early (I/II)
34	43	LGSOC	IA	Pre	2022	naive	¡Ü58.5Ëê	I	Early (I/II)
35	54	LGSOC	IA	Post	2023	naive	¡Ü58.5Ëê	I	Early (I/II)
36	71	LGSOC	IB	Post	2024	naive	>58.5Ëê	I	Early (I/II)
37	38	LGSOC	IC	Pre	2024	naive	¡Ü58.5Ëê	I	Early (I/II)
38	29	LGSOC	I	Pre	2024	naive	¡Ü58.5Ëê	I	Early (I/II)
