# Supplementary material for: STAT1 and IL-7 as potential diagnostic biomarkers for distinguishing high-grade from low-grade serous ovarian cancer: a multi-cohort analysis
Source: Front Immunol. 2026 Apr 14;17:1779912. doi: 10.3389/fimmu.2026.1779912 (PMC13120972; doi:10.3389/fimmu.2026.1779912)
Supplement: Supplementary Figure S1 — PCA of gene expression profiles before and after batch correction. (A) Training set before ComBat correction, points colored by original dataset (batch). (B) Training set after ComBat correction. (C) Test set before correction. (D) Test set after correction. (E) Combined training and test sets after separate batch correction, colored by cohort. The R² and P values shown on each panel are derived from PERMANOVA testing the effect of batch (A–D) or cohort (E). Note that batch effects are almost completely removed within each cohort (R² ≈ 0, P = 1), while a residual biological difference remains between training and test sets (R² = 0.577, P = 0.001), justifying the need for external validation. [file DataSheet1.zip › revised supplementary/Table S14 The relative abundance of the 22 immune cell subtypes in HGSOC and LGSOC specimens.xls]

id	B cells naive	B cells memory	Plasma cells	T cells CD8	T cells CD4 naive	T cells CD4 memory resting	T cells CD4 memory activated	T cells follicular helper	T cells regulatory (Tregs)	T cells gamma delta	NK cells resting	NK cells activated	Monocytes	Macrophages M0	Macrophages M1	Macrophages M2	Dendritic cells resting	Dendritic cells activated	Mast cells resting	Mast cells activated	Eosinophils	Neutrophils
GSM370387_Control	0.117990436351643	0	0.0951016945222932	0.00448832442071148	0.00341539594023632	0.325100319909988	0	0	0	0	0	0.0784243195566976	0.0069729046379977	0.239876533358462	0.0306684777158521	0.0658474480372143	0	0	0.0125312890737829	0	0	0.0195828564751222
GSM370388_Control	0.0535311787281335	0	0.0708454679775619	0.101612512728736	0	0.377604303590303	0	0	0	0	0.0134462879459586	0.103052818168308	0.0661786890092293	0.102315210025809	0.00187101918548406	0	0	0.0185278879545103	0	0.0852607792518041	0.005753845434162	0
GSM370389_Control	0.0812963399953015	0	0.106186150164223	0.0549206345921162	0	0.224214000177967	0	0.0684648026694433	0.0878564330629587	0	0.0161363769745094	0.107401006767037	0.0809791501534342	0.114937226348826	0	0	0.00830317179873683	0	0	0.0367050597321283	0.012599647563318	0
GSM370390_Control	0.00200594223339351	0.0345564349525911	0.220640087335622	0	0	0.194912639618093	0	0.206704321058104	0	0	0	0.0764231622019303	0	0.0671624554808598	0	0	0	0.078967659310371	0	0.108084323117858	0.0105429746911771	0
GSM370391_Control	0.0810164817687599	0	0.0538556442209916	0.0974282545955441	0	0.190899095728508	0	0.176408384656178	0.0422532590355701	0	0.00531281672339717	0.109410598904716	0.0321757043616691	0.0269317069820316	0	0	0	0.0688544318176764	0	0.109846369021727	0.00560725218323084	0
GSM370392_Control	0.0509110703964117	0	0.070173201256302	0	0	0.316973825147921	0	0.153349465049445	0.0133243732163453	0	0.0282803723631677	0	0.0417487303367095	0.067165817378823	0	0	0	0.0290155826034948	0	0.167207725071757	0.0473074237084878	0.014542413471135
GSM370687_Control	0.109606665868603	0	0.0727178436145892	0.0341160418695001	0	0.151289018261739	0	0.187713249509834	0	0	0	0.102622283418548	0	0.00817341102381066	0.0101750001409415	0.167924167465406	0	0.0308155358932568	0.0542915466380128	0	0	0.0705552362957593
GSM370688_Control	0.238775371255633	0	0.18762653193202	0	0	0.129148589572706	0	0.109818734870218	0.0103160277909589	0	0	0.134652101810502	0	0.0081901472235925	0	0.0899269184655748	0	0.0152955182780429	0.0418351650867589	0	0	0.0344148937139939
GSM370689_Control	0.062945609344743	0	0.0420887995799238	0.127172086881133	0	0.0398959543763377	0	0.146224173817635	0.0310096988226952	0	0.0917667283160718	0.027972603354205	0.0826139919411019	0.301002564299354	0	0	0.019550040596172	0.0147813832159031	0.0129763654547243	0	0	0
GSM370690_Control	0.0430466505085211	0	0.0555062103430518	0.140112550599945	0	0.200038119918768	0	0.086524672616159	0.0435011652620841	0	0	0.0998809190448352	0.0790279117895153	0.0666056717630547	0	0	0	0.000281049254300072	0	0.173546571112824	0.0119285077869419	0
GSM370898_Control	0.000461682950324295	0	0.0763443022980058	0.0869055745355944	0	0.135539336966789	0	0.299942586707211	0.00250425616660595	0	0	0.136199478746178	0.0336171788612809	0.0922838841648076	0.0188723114551181	0	0	0.0531368257594543	0	0.034042451617237	0	0.0301501297713941
GSM370905_Control	0.0842619021603528	0	0.101753867503625	0.0850030503618	0	0.26098530619139	0	0.0172407883536915	0.0663232410334361	0	0	0.0714685594128849	0	0.148784214784766	0	0	0	0.0731210337818722	0	0.0824447589350163	0.00861327748116522	0
GSM370906_Control	0	0.000886972214264473	0	0.222255061821021	0	0.146183897477757	0	0.119804421269757	0	0	0	0.230000606307689	0.0114934763478471	0.108423670274502	0.0836368436785798	0	0.0263031405914885	0	0.0364400216849236	0	0	0.0145718883321712
GSM371112_Treat	0.0664097532327838	0	0.0518108156886946	0.0842454006388826	0	0	0	0.21525071939854	0	0	0	0.167090642557464	0	0.062439123861574	0.0937774675375288	0.0772279097341041	0.0103488399968185	0.0710427592377843	0.0410841258377321	0	0	0.0592724422780941
GSM371113_Treat	0	0.0546624080353028	0.161938798440456	0.132614717528669	0	0.208435876715301	0	0.0682938030821608	0.0673506194789061	0	0	0.101038855379592	0	0	0.0315072943369277	0.0716042886655039	0	0.0232076316553212	0	0	0	0.0793457066818593
GSM371141_Treat	0.211939655454966	0	0.0822950283097643	0.00668700542541645	0	0.0907006341712395	0	0.180896918993352	0.081714338767844	0	0.035905039915234	0.046239877517562	0.0251149440106885	0.0260079290513983	0.0274537186144381	0.0215866872056627	0	0.0870007805651216	0	0.0394308114252867	0	0.0370266305720258
GSM371142_Treat	0.0745373815108656	0	0.162872393923856	0.0619110893199671	0	0.0372948724767147	0	0.128480695430433	0	0.00593127857529026	0	0.118918817329538	0.00439603192954503	0.0552222343129292	0.114292329479165	0.149750599792155	0.0708811106687607	0	0.0046082596306654	0	0.00451280428048131	0.00639010133963354
GSM371143_Treat	0.166621041753379	0	0.0757224575021685	0.0440678966915402	0	0.0374509142693191	0	0.17784026000998	0.00444973058416696	0.0150678761373413	0	0.156287219241488	0	0.0629379181361988	0.116582606421234	0.0224864051678084	0	0.0232587636290473	0.0481970822293064	0	0	0.0490298282270212
GSM371144_Treat	0.23326032907249	0	0.0633701015453398	0.0235455871137742	0	0.139531683231945	0.0389726845557832	0.0926338360259495	0.0668996829130303	0	0.130339025742235	0	0.01522003891641	0.0137921270152923	0	0.00243896580492436	0.0336716254339484	0.0330762647587576	0	0.0684640211308941	0	0.0447840267392262
GSM371145_Treat	0.117340732098594	0	0.098093722397143	0.0635523792902772	0	0.188239549153697	0	0.12740844988511	0	0	0	0.0950726730707942	0	0.118215826212674	0.0227170764374714	0.0747120743613437	0	0.0504967115297413	0	0	0	0.0441508055631534
GSM371146_Treat	0.149173023917792	0	0	0.0548747768069877	0	0	0.0522910755362322	0.200356001003222	0.0384132147065865	0	0.167757918320089	0	0.0100286180118835	0.0115572221696784	0	0.143197964471432	0.00993860707532444	0.0461174207456087	0	0.0539281920938845	0	0.0623659651412795
GSM371642_Treat	0.0902102723756877	0	0	0.0180564698699391	0	0.145143498703103	0	0.0920663062844099	0.0363937957654806	0	0	0.133718111590858	0	0.142273743132565	0.0958466935386157	0.138277879579129	0	0.0154949607146358	0	0.0206505046193789	0	0.0718677638261966
GSM371643_Treat	0.154316512726065	0	0.0598775142225498	0	0	0.178753446306819	0	0.0982664641410632	0	0	0.0809262992394042	0.0459224876203472	0	0.02798904317706	0.0678476838391276	0.0797896163733536	0	0.0871528298160458	0.0148701497995273	0	0	0.104287952738636
GSM371645_Treat	0.258238110417732	0	0.0874216053178231	0	0	0.105264010634445	0	0.248373249111743	0	0	0.0310029569648516	0.0421944978614627	0	0	0.0250115970769982	0.116232379597662	0	0.0200327493980986	0	0.0242178983507171	0	0.0420109452684655
GSM371647_Treat	0.0891789806184704	0	0.103870284673494	0.164208436339474	0	0.11341100004208	0	0.169657313452117	0	0	0	0.10562542215673	0.0216390129787748	0.0456206288461852	0.0377411874317223	0.0502037216006715	0.00210819692097234	0.0184055626660793	0.032222843280268	0	0.0111384861973407	0.0349689227956204
GSM371648_Treat	0	0.136580071394623	0.14391638519424	0.106335775542003	0	0.117744395554278	0	0.150072219319005	0.00303888578853815	0	0	0.106938191143587	0.00153328707755832	0.112575811058621	0.0222126392968273	0.0362145307290654	0	0.0266115457675658	0	0.00323554722689166	0	0.0329907149071965
GSM371649_Treat	0.17410145803892	0	0.131383755452393	0	0	0.310166440133757	0	0.00299006731143415	0.114731118643417	0	0.0202467041183179	0.0620430181313247	0.0342249236103064	0.0416502003391927	0.00576871028629887	0	0	0.0344489083817188	0	0.0345142746306737	0	0.0337304209222457
GSM371651_Treat	0.124067001667707	0	0	0.077917121543448	0	0.0630073787695078	0.0104938412166953	0.180137190081922	0	0	0	0.18484168203039	0	0.0372944045892997	0.0847535303677826	0.114141436532215	0	0.0164090620929866	0.036003223607984	0	0	0.0709341275000633
GSM371653_Treat	0.0913575046745423	0	0	0	0	0.0447792714857442	0	0.116877472477524	0.0355680427086286	0	0.0175092881435691	0.010138849582299	0	0.376658408406744	0.0136572707179605	0.121821012564627	0	0.0932317117812524	0	0.0194962575458026	0	0.0589049099113055
GSM371654_Treat	0.185951561155683	0	0.064470474722594	0.0136376923708659	0	0.109531308790745	0	0.172245654312123	0	0	0	0.121080577757895	0	0.125074111542738	0.0150997277871242	0.0986189317636161	0	0.00167768475153857	0.0684148124924234	0	0	0.0241974625526543
GSM371655_Treat	0.104730299690729	0	0.00107430154257403	0.109278117848865	0	0.00632605290971992	0	0.0972389370924375	0	0	0	0.113723174935293	0	0.07648341250059	0.139971434888899	0.168142906035451	0	0.119179405001843	0.04091222918094	0	0	0.0229397283726589
GSM371656_Treat	0.183538814095984	0	0.0322662777647423	0	0	0.112463709370375	0	0.174608529934	0.0611915227526928	0	0.0739092796263385	0.0753214009408891	0	0.129500987613241	0.0502209683506862	0.0396639230596476	0	0	0.0394542203691478	0	0	0.0278603661222561
GSM372253_Treat	0.0898312414966932	0	0.0438569717820426	0.0878621864499379	0	0.118674787792102	0	0.22646639994241	0	0	0	0.151904620897042	0	0.0508717793981834	0.0738418006648519	0.0374825691720772	0	0.0731754206919886	0.017719308376842	0	0	0.0283129133358288
GSM372255_Treat	0.0657590029251538	0	0.0189171987263215	0.143759401404022	0	0.0592783707386679	0	0.203039158297414	0	0	0	0.168757839858004	0	0.0551110498444557	0.104038435689544	0.0648414767424084	0	0.0177122418677776	0.0564413841547394	0	0.0040577501506175	0.0382866896008748
GSM372264_Treat	0.21013675067854	0	0.0206615270932339	0.07074543397093	0	0.14072195213885	0	0.227467350952409	0.0155716177646758	0	0.050091836625775	0.00968685778148526	0.0147343638619894	0.0346359048855472	0	0	0	0.0575567890447105	0	0.108275029326608	0	0.0397145858752463
GSM3592180_Treat	0.177690399527927	0	0.0870092471590118	0.0858682530259155	0	0.132779187937507	0	0.0968249361089864	0.0637220473901489	0	0	0.147324567621132	0.0203017372718405	0.0408997323554892	0	0.0420740732507351	0	0.050136763851714	0	0	0.0288975982328163	0.026471456266776
GSM3592181_Treat	0.0846191622802574	0.0247070990691897	0.112755254976283	0	0	0.176239365618634	0	0.207007889785886	0	0	0	0.173145534485072	0	0.0580768972852034	0	0.0116626016120791	0.0165899875553667	0.0928492517955715	0	0	0	0.0423469555364572
GSM3592182_Treat	0.121518042653345	0	0.052060629600093	0	0	0.159191483816568	0	0.0658874735623782	0.0536212297178032	0	0.103943846942889	0	0	0.309101791241791	0.0129549690165154	0	0	0.000729037255302803	0	0.120991496193316	0	0
GSM3592183_Treat	0.0943519282148958	0	0.0967192621713588	0	0	0.102680053094929	0	0.11515460878547	0.0404450253465122	0	0	0.149510632360204	0	0.0636277001322263	0.00532673571023182	0	0	0.215968633913079	0.00548298646917186	0.0272304702023357	0	0.0835019635995854
GSM3592184_Treat	0.109998419154604	0	0.124794639330407	0.00353088767490573	0	0.0781985309259515	0	0.13517503721215	0.0784105220823249	0	0	0.141566201732939	0.022499013615713	0.0442164427146406	0.00509327593622748	0.0266283174092046	0	0.147493744808316	0.0670365682091257	0	0	0.0153583991934911
GSM3592185_Treat	0.0882542163742722	0	0.0132328641422271	0.0323359594294727	0	0.191283614668213	0	0.027169055299852	0	0	0.0983433922192454	0.0152000844412372	0	0.323575671779574	0.0728863229125169	0.101050166821126	0	0	0	0.0248793117005616	0	0.0117893402117027
GSM3592186_Treat	0.152179881714608	0	0.0157751922013411	0.201214760780224	0	0.0537026836688532	0	0.0905674857604783	0.122782031444059	0	0	0.115034517511215	0.0501243764567123	0	0	0.000563075601954841	0	0.0448333011085178	0	0.0919159005270122	0	0.0613067932250252
GSM3592187_Treat	0.139239222833681	0	0.0348815903003251	0.0333297902248474	0	0.0865815745578448	0	0.150758592301682	0	0	0.0209205442819625	0.0210955889624273	0	0.259911162236236	0.0278743556077913	0.113905614824201	0	0.00688312591350442	0	0.0112839664947788	0	0.0933348714607181
GSM3592188_Treat	0.0459463909425425	0.0490735278211441	0	0.117300088831626	0	0.0214798965083522	0	0.152804748430954	0	0	0	0.112320795994661	0	0.0214257054347821	0.292983784604728	0	0.0271677436821831	0.00744224295886786	0	0.0611017296579422	0	0.0909533451322166
GSM3592189_Treat	0.0102917023827495	0.00562678641128	0.0311601261526138	0.181216735551049	0	0.0824223443087806	0	0.0886489171230325	0.144294233722688	0	0	0.101436168940869	0	0.0278439321533892	0.172086962866453	0.0277251406062617	0.00471823581036964	0.0187625174178834	0	0.0492350509953257	0	0.0545311455572549
GSM3592190_Treat	0.230017112890999	0	0.195986882272464	0.0564135420692379	0	0.101931708976282	0	0.0570717527367127	0	0	0.0443845672991574	0	0	0.0196315461666088	0.190565208698843	0.0645775911822886	0.0131003236298054	0.00128251860217476	0.0108125354052817	0	0	0.0142247100701454
GSM3592191_Treat	0.163932546821572	0	0.0813411872838046	0.0137344532382535	0	0.161704886601019	0	0.142366064474222	0.00945273720931693	0	0	0.161776333583761	0	0.0272865042405331	0	0.0111856090307745	0	0.100252494749877	0.00608605364652951	0	0	0.120881129120337
GSM3592192_Treat	0.0933738015151429	0	0.104439436672849	0.0710147057262032	0	0.143151360980369	0	0.0936353500118654	0.110853176271274	0	0	0.104252091751188	0.0445242781038522	0.0704923978502024	0.00750937413277684	0	0	0.122598770811763	0.0289070696478253	0	0	0.00524818652468963
GSM3592193_Treat	0.189533479401928	0	0.10969730759676	0	0	0.272715047239916	0.0598776226016733	0.0174600609161161	0	0	0.0550819178775467	0.0186331385442758	0	0.0952551942568581	0.0540375084619544	0.0723269455950099	0.00359496238501065	0	0	0.0444835507304625	0.00691018124760745	0.000393083144881817
GSM3592194_Treat	0.00735647473338485	0.103959870046284	0.0464640059519722	0.0470643980237813	0	0.218210411706262	0	0.193970356049979	0	0	0	0.149158587429158	0	0	0	0.125024014235551	0	0.0206631054387773	0	0.0047957304347371	0	0.083333045950112
GSM3592195_Treat	0.162556800164396	0	0.0125640954644757	0.248345366464686	0	0.0981754194879774	0.00721718429064874	0.0225293429546964	0.0486237377873665	0	0	0.105424990801334	0.0730396886398722	0.0565138290342393	0	0.0228322394959921	0	0.0373102392792259	0	0.0644101093048829	0	0.0404569568302069
GSM3592196_Treat	0.170651615339127	0	0.107445238444064	0.0512087298005899	0	0.0844610770963944	0	0.157572320445318	0	0	0.0290154874840846	0.0806553777186808	0	0.0114638122421525	0	0.16971442912649	0.0190398088662325	0.0353764346659633	0.0372726980339094	0	0.00530823044639711	0.0408147402905968
GSM3592197_Treat	0.157766005970521	0	0.0705124168183161	0	0	0.146075997822483	0	0.179688458774433	0.025359966359069	0	0.0335289197662266	0.0524023215304123	0	0.054612506772552	0	0.0467129496406422	0.0687597397766733	0.0549314090365954	0.00659693394431015	0.027951880108759	0	0.0751004936790066
GSM3592198_Treat	0.252890399703182	0	0.0991597049628333	0.00519571586120318	0	0.178284626147555	0	0.220826490416571	0	0	0.0590646256776172	0	0.0392896034451902	0.0275826486236907	0	0.0420013476953414	0.0393816472547593	0	0	0.0135321322817608	0	0.0227910579302958
GSM3592199_Treat	0.142827098873932	0	0.113938493328952	0	0	0.288777426497292	0	0.0440753628109873	0.0359105841524141	0	0.0392661532456638	0.0443906799026681	0.0132394407615908	0.164847131535834	0	0.0136378600507109	0.0143640475483253	0.00975941848800616	0	0.0388039849371316	0	0.0361623178664917
GSM3592200_Treat	0.147870009608692	0	0.213275027994968	0.0329594612961538	0	0.293816850971663	0	0.10567782627964	0	0	0.0114780203643119	0.0176037927684326	0.0301321014792814	0.00932158211966609	0	0.0382035795746775	0	0.0294291651332243	0	0.022018244104388	0	0.0482143383049024
GSM3592201_Treat	0.190539008472601	0	0.0741005802897086	0	0	0.0474511361190667	0	0.254676676508729	0	0	0.0072223862665487	0.134284659271914	0	0	0	0.0486318695331349	0.0550797640247298	0.0648113303869432	0	0.0299054360647611	0	0.0932971530618631
GSM3592202_Treat	0.174804119341909	0	0.0709044434627799	0.116500101305044	0	0.154426395229553	0	0.0759174519210211	0	0	0.0299989119783467	0	0.0380761543283475	0.231931647722762	0	0.0292341727036466	0	0.00779296908419758	0	0.0704136329223922	0	0
GSM3592203_Treat	0.00977409223548481	0.0734311771647042	0.0102710516971345	0.201074662635556	0	0.097475827647084	0.0347729373515463	0.0525265949003481	0	0	0	0.142906552259123	0.0198863928690641	0.0556143728641489	0	0	0	0.175962752653161	0.0582683392853344	0	0.0096065509532172	0.0584286954840937
GSM3592204_Treat	0.0287426696985092	0.0836581106572233	0.0149510219971528	0.0261885889739045	0	0.165951483460777	0	0.10273022435885	0.0980294654198349	0	0	0.131299241218344	0	0.113801504978235	0.0303006668340679	0.0356654107659051	0	0.0934850341975846	0.0203293592923125	0	0	0.0548672181472995
GSM3592205_Treat	0.133827968787239	0	0.076541050464293	0.0151016041342654	0	0.150122389720253	0	0.0752775658381088	0	0	0.054541975313838	0	0	0.295047926999207	0.0536745513643096	0.0518019866695391	0.00925643326993005	0	0	0.0587610964680052	0	0.0260454509710118
GSM3592206_Treat	0.0488721504438829	0	0.107122728810958	0	0	0.187370035650733	0	0.183361209603789	0	0	0	0.227520395721516	0.0613901714068798	0	0.00120182433570278	0.00257873607328912	0	0.0421424139469863	0	0.0888206975344061	0.0152548679250176	0.0343647685468401
GSM3592207_Treat	0.211747733000078	0	0.0131627105327099	0.0137419868468963	0	0.0985472344253554	0	0.185751037025459	0.0663313351125297	0.0408205573468828	0	0.14053458301636	0.0155682307550957	0.00994638358712125	0	0.0243394696552863	0	0.0778915107913759	0	0.0736199410467097	0	0.0279972868581399
GSM3592208_Treat	0.119968701231324	0	0.128954318922326	0.0575559289281817	0	0.116983015027145	0.0307465298977711	0.10576089816694	0	0	0	0.160130327542965	0.00549938169076467	0.120289331900276	0	0.101624731259875	0.00714085556480426	0.00556117506530181	0.0341417753331371	0	0	0.00564302946918795
GSM3592209_Treat	0.172299886549075	0	0.059644506962519	0.130342553477203	0	0.120024347635632	0	0.0890445544436727	0.0450389262892013	0	0.00193687845687315	0.0636221709586655	0	0	0.0231356794447175	0.127729660121494	0.0270954572408517	0.0287864061456016	0.0122929735252709	0	0	0.0990059987492227
GSM3592210_Treat	0.196721221355792	0	0.0624320007478356	0.052012630741072	0	0.134628663831754	0	0.175254717360089	0	0	0	0.0866251581167721	0	0	0.00733758932063594	0.131506548878092	0	0.0388120218518636	0.0224048067400231	0	0	0.0922646410560709
GSM3592211_Treat	0.179696899570751	0	0.113996660427906	0.0900113710725782	0	0.131854345518774	0	0.111246043387974	0.0238265106791779	0	0.0150748932109801	0.0596768230106768	0.0719763929154188	0.0234017729615661	0.00249478023071308	0.0775645359616782	0	0.0271838203097835	0	0.0615579579402181	0	0.010437192801805
GSM3592212_Treat	0.0913008140453682	0	0.071396483146493	0.20040754939572	0	0.0769358539965447	0	0.202881444101015	0.00742043920213535	0	0.0016593776984579	0.0122639956476736	0.0641532026338432	0.0431002083472927	0	0.0060390093595642	0	0.0697826028889517	0	0.0962839308048722	0	0.0563750887320673
GSM3592213_Treat	0.124053420036357	0	0.115056048244137	0	0	0.255369635218454	0	0.0596449040289989	0.0424742332157629	0	0	0.11241222710209	0.0368561007264629	0	0.00769259557673439	0.0962629476217998	0.0312150130946846	0.0372307676471805	0	0.0343229923319876	0	0.0474091151553502
