# Supplementary material for: STAT1 and IL-7 as potential diagnostic biomarkers for distinguishing high-grade from low-grade serous ovarian cancer: a multi-cohort analysis
Source: Front Immunol. 2026 Apr 14;17:1779912. doi: 10.3389/fimmu.2026.1779912 (PMC13120972; doi:10.3389/fimmu.2026.1779912)
Supplement: Supplementary Figure S1 — PCA of gene expression profiles before and after batch correction. (A) Training set before ComBat correction, points colored by original dataset (batch). (B) Training set after ComBat correction. (C) Test set before correction. (D) Test set after correction. (E) Combined training and test sets after separate batch correction, colored by cohort. The R² and P values shown on each panel are derived from PERMANOVA testing the effect of batch (A–D) or cohort (E). Note that batch effects are almost completely removed within each cohort (R² ≈ 0, P = 1), while a residual biological difference remains between training and test sets (R² = 0.577, P = 0.001), justifying the need for external validation. [file DataSheet1.zip › revised supplementary/Table S15 immune cell proportion comparisons with FDR.csv]

Immune_Cell	Median_HGSOC	Median_LGSOC	P_value	FDR_Q
Neutrophils	0.0414128427795312	0	0.000152615795580856	0.00335754750277884
Eosinophils	0	0.00560725218323084	0.001372368933416	0.0107314994513094
Macrophages M2	0.0443935114456886	0	0.00193567550316986	0.0107314994513094
T cells CD4 memory resting	0.11820959167319	0.194912639618093	0.00231851080836567	0.0107314994513094
B cells naive	0.13653359581046	0.062945609344743	0.00243897714802485	0.0107314994513094
Monocytes	0	0.0321757043616691	0.0258719197725347	0.0948637058326272
T cells CD4 naive	0	0	0.0415063869988877	0.130448644853647
Macrophages M1	0.0103237822966249	0	0.0576678435003438	0.158586569625945
Macrophages M0	0.0449185357804129	0.0922838841648076	0.0895985111586796	0.219018582832328
Mast cells activated	0.0124080493882698	0.0367050597321283	0.1202675590299	0.264588629865781
T cells CD4 memory activated	0	0	0.187543908963654	0.375087817927308
Dendritic cells activated	0.0337625865702382	0.0185278879545103	0.205019905323438	0.375869826426302
T cells gamma delta	0	0	0.409308279223608	0.62334286336252
Dendritic cells resting	0	0	0.441305610709717	0.62334286336252
NK cells resting	0	0	0.450653901515062	0.62334286336252
T cells CD8	0.0455661473576607	0.0850030503618	0.453340264263651	0.62334286336252
Plasma cells	0.0711504633046365	0.0727178436145892	0.580531748028681	0.716119537401858
T cells follicular helper	0.127944572657771	0.119804421269757	0.585915985146975	0.716119537401858
T cells regulatory (Tregs)	0.00151944289426907	0.0103160277909589	0.864438009393327	0.97001053920239
NK cells activated	0.102844130346029	0.102622283418548	0.938794161345389	0.97001053920239
Mast cells resting	0	0	0.95182419075616	0.97001053920239
B cells memory	0	0	0.97001053920239	0.97001053920239
