# Supplementary material for: STAT1 and IL-7 as potential diagnostic biomarkers for distinguishing high-grade from low-grade serous ovarian cancer: a multi-cohort analysis
Source: Front Immunol. 2026 Apr 14;17:1779912. doi: 10.3389/fimmu.2026.1779912 (PMC13120972; doi:10.3389/fimmu.2026.1779912)
Supplement: Supplementary Figure S1 — PCA of gene expression profiles before and after batch correction. (A) Training set before ComBat correction, points colored by original dataset (batch). (B) Training set after ComBat correction. (C) Test set before correction. (D) Test set after correction. (E) Combined training and test sets after separate batch correction, colored by cohort. The R² and P values shown on each panel are derived from PERMANOVA testing the effect of batch (A–D) or cohort (E). Note that batch effects are almost completely removed within each cohort (R² ≈ 0, P = 1), while a residual biological difference remains between training and test sets (R² = 0.577, P = 0.001), justifying the need for external validation. [file DataSheet1.zip › revised supplementary/Table S16 correlation results for all 22 cell types and both algorithms.csv]

Gene	Algorithm	Cell_Type	Rho	P_value	FDR
STAT1	CIBERSORT	Macrophages M1	0.687870458057785	4.71158425913305e-09	2.45002381474918e-07
STAT1	xCell	Macrophages M1	0.457492438420153	0.000392710803979879	0.0102104809034769
IL7	CIBERSORT	Neutrophils	-0.371913395703579	0.00476678587150855	0.0826242884394815
STAT1	CIBERSORT	T cells CD4 memory resting	-0.322875012816569	0.0152211891274187	0.197875458656443
STAT1	CIBERSORT	Mast cells resting	0.290727537875417	0.0297256445698727	0.260313060130342
STAT1	CIBERSORT	B cells naive	-0.290201305581189	0.0300361223227318	0.260313060130342
STAT1	CIBERSORT	Monocytes	-0.266606737571687	0.0470095382798213	0.32174148936391
IL7	xCell	Macrophages M2	-0.2580997949419	0.0547873897316777	0.32174148936391
IL7	CIBERSORT	T cells CD4 memory resting	0.257181428291622	0.0556860270052921	0.32174148936391
IL7	xCell	Monocytes	0.234738569445847	0.0816088574445113	0.389366075497722
STAT1	CIBERSORT	Plasma cells	-0.228995379520513	0.0895768053386257	0.389366075497722
STAT1	CIBERSORT	Mast cells activated	-0.228756306665519	0.0899212321923234	0.389366075497722
STAT1	CIBERSORT	Macrophages M0	0.223771419559607	0.0973415188744306	0.389366075497722
IL7	CIBERSORT	Eosinophils	0.218856145786995	0.105115530581686	0.390429113589119
IL7	CIBERSORT	Macrophages M2	-0.198275953026599	0.142952595193234	0.495568996669877
IL7	CIBERSORT	T cells regulatory (Tregs)	-0.192824118393625	0.154498672648594	0.499566650684311
IL7	xCell	Macrophages M1	-0.188858509911141	0.163319866569871	0.499566650684311
STAT1	CIBERSORT	T cells gamma delta	0.170953297699402	0.207762806333742	0.585607937691529
IL7	CIBERSORT	B cells memory	-0.165223192431444	0.223636545253528	0.585607937691529
IL7	CIBERSORT	Plasma cells	0.16252992402834	0.231381503340083	0.585607937691529
STAT1	CIBERSORT	NK cells activated	0.160785525198732	0.236495513298502	0.585607937691529
IL7	xCell	Neutrophils	0.156178433318459	0.250373596679766	0.588144912683536
STAT1	CIBERSORT	Eosinophils	0.153039052765667	0.260141019071564	0.588144912683536
STAT1	xCell	Neutrophils	0.145174248414599	0.285723617523772	0.601097424071035
IL7	CIBERSORT	T cells gamma delta	0.136970486004671	0.314112894501931	0.601097424071035
IL7	CIBERSORT	T cells follicular helper	-0.13691045796309	0.314327045959078	0.601097424071035
IL7	CIBERSORT	T cells CD4 memory activated	-0.13537751366862	0.31982746519876	0.601097424071035
IL7	CIBERSORT	Mast cells activated	0.13369251098052	0.325943632822863	0.601097424071035
STAT1	CIBERSORT	NK cells resting	-0.130023234470598	0.339516021687536	0.601097424071035
STAT1	CIBERSORT	T cells follicular helper	-0.128095148602923	0.346786975425597	0.601097424071035
IL7	CIBERSORT	Monocytes	0.124813471653401	0.359382019559337	0.601166148299606
IL7	CIBERSORT	B cells naive	0.122114185154281	0.369948398953604	0.601166148299606
STAT1	CIBERSORT	Neutrophils	-0.114460507877918	0.400913530570848	0.63174253302073
STAT1	CIBERSORT	T cells CD8	0.109985450822392	0.419698389552088	0.641891654609076
STAT1	xCell	Macrophages M2	0.106153556979904	0.436175558311523	0.648032258062834
IL7	CIBERSORT	Mast cells resting	-0.094570093889583	0.488126133157565	0.690115348978032
IL7	CIBERSORT	NK cells resting	0.0925560597279032	0.497478212809148	0.690115348978032
IL7	CIBERSORT	Macrophages M0	0.091096082723215	0.504315062714716	0.690115348978032
IL7	CIBERSORT	NK cells activated	-0.0749179325618102	0.583168879585115	0.745484567099593
STAT1	CIBERSORT	Macrophages M2	0.073208728494742	0.59181475262858	0.745484567099593
IL7	CIBERSORT	Dendritic cells activated	-0.072121069595751	0.597346193835738	0.745484567099593
IL7	CIBERSORT	Macrophages M1	-0.0711855401564244	0.602122150349671	0.745484567099593
STAT1	CIBERSORT	T cells CD4 memory activated	0.0676899135412802	0.620113643675611	0.749904871421669
STAT1	CIBERSORT	Dendritic cells resting	-0.0636855237330926	0.640998110406631	0.757543221389655
IL7	CIBERSORT	Dendritic cells resting	-0.050963753054492	0.709134580719674	0.819444404387179
IL7	CIBERSORT	T cells CD8	-0.0452610124526763	0.740468498288044	0.83450436080954
STAT1	xCell	Monocytes	-0.0427750066022125	0.754263556885545	0.83450436080954
IL7	xCell	Eosinophils	0.0272043745727956	0.842243909697258	0.909553592615793
STAT1	CIBERSORT	B cells memory	-0.0216781924284577	0.873996294692507	0.909553592615793
STAT1	CIBERSORT	Dendritic cells activated	-0.0215785550451721	0.87457076213057	0.909553592615793
STAT1	CIBERSORT	T cells regulatory (Tregs)	-0.0122206839356813	0.92877046755606	0.94081273087603
STAT1	xCell	Eosinophils	-0.0101505493956959	0.94081273087603	0.94081273087603
STAT1	CIBERSORT	T cells CD4 naive	NA	NA	NA
IL7	CIBERSORT	T cells CD4 naive	NA	NA	NA
