# Supplementary material for: STAT1 and IL-7 as potential diagnostic biomarkers for distinguishing high-grade from low-grade serous ovarian cancer: a multi-cohort analysis
Source: Front Immunol. 2026 Apr 14;17:1779912. doi: 10.3389/fimmu.2026.1779912 (PMC13120972; doi:10.3389/fimmu.2026.1779912)
Supplement: Supplementary Figure S1 — PCA of gene expression profiles before and after batch correction. (A) Training set before ComBat correction, points colored by original dataset (batch). (B) Training set after ComBat correction. (C) Test set before correction. (D) Test set after correction. (E) Combined training and test sets after separate batch correction, colored by cohort. The R² and P values shown on each panel are derived from PERMANOVA testing the effect of batch (A–D) or cohort (E). Note that batch effects are almost completely removed within each cohort (R² ≈ 0, P = 1), while a residual biological difference remains between training and test sets (R² = 0.577, P = 0.001), justifying the need for external validation. [file DataSheet1.zip › revised supplementary/Table S2 batch_boxplot_summary.xls]

cohort	batch	stage	mean	sd	min	max	n
Training	GSE27651	After correction	7.045	0	7.045	7.045	35
Training	GSE126132	After correction	7.045	0	7.045	7.045	34
Validation	GSE14001	After correction	5.4	0	5.4	5.4	20
Validation	GSE73168	After correction	5.4	0	5.4	5.4	8
Validation	GSE146965	After correction	5.4	0	5.4	5.4	40
Training	GSE27651	Before correction	7.059	0.027	6.995	7.105	49
Training	GSE126132	Before correction	7.026	0.032	6.972	7.1	34
Validation	GSE14001	Before correction	5.375	0.026	5.31	5.415	23
Validation	GSE73168	Before correction	5.428	0.02	5.375	5.461	24
Validation	GSE146965	Before correction	5.37	0.193	5.113	5.85	94
