# Supplementary material for: STAT1 and IL-7 as potential diagnostic biomarkers for distinguishing high-grade from low-grade serous ovarian cancer: a multi-cohort analysis
Source: Front Immunol. 2026 Apr 14;17:1779912. doi: 10.3389/fimmu.2026.1779912 (PMC13120972; doi:10.3389/fimmu.2026.1779912)
Supplement: Supplementary Figure S1 — PCA of gene expression profiles before and after batch correction. (A) Training set before ComBat correction, points colored by original dataset (batch). (B) Training set after ComBat correction. (C) Test set before correction. (D) Test set after correction. (E) Combined training and test sets after separate batch correction, colored by cohort. The R² and P values shown on each panel are derived from PERMANOVA testing the effect of batch (A–D) or cohort (E). Note that batch effects are almost completely removed within each cohort (R² ≈ 0, P = 1), while a residual biological difference remains between training and test sets (R² = 0.577, P = 0.001), justifying the need for external validation. [file DataSheet1.zip › revised supplementary/Table S6 983 DEGs.xls]

id	logFC	AveExpr	t	P.Value	adj.P.Val	B
AKAP4	-1.03074034302595	5.69833625563122	-10.3355790503522	9.13188505604607e-16	1.47635185701097e-11	25.4632072645448
NT5DC4	-1.61290930962863	6.42251943810023	-10.1168187287651	2.26689786278593e-15	1.83244688738301e-11	24.5844618227491
TCTE3	2.99021020096319	8.49632224323381	9.80940857816005	8.18868085970382e-15	3.94565116244437e-11	23.3423249946177
CLNK	2.69699313751986	7.80286521346255	9.73398547428456	1.12342803180422e-14	3.94565116244437e-11	23.0363578050141
FSCN2	-1.14251507410962	5.81155785437402	-9.71427746198291	1.22027932283181e-14	3.94565116244437e-11	22.9563345743393
HILS1	-1.38107147438104	5.89411555701065	-9.52365755480711	2.71911561662228e-14	5.09262779741865e-11	22.1808167214568
IL5	-1.39738061066795	6.0431414772132	-9.50042199817159	2.99857379507521e-14	5.09262779741865e-11	22.0861044801076
FABP2	-1.28830055830465	6.26750827745766	-9.46609768906258	3.46501551132586e-14	5.09262779741865e-11	21.9461238246148
ALPI	-1.05889137336158	6.09102260887026	-9.4104410328879	4.38113758526225e-14	5.90248761174456e-11	21.7189756885255
ADAMTSL1	1.5659721979015	8.71088168709621	9.24209582198872	8.91723383027996e-14	1.07754337559228e-10	21.0307024097263
KIF24	-1.14004928210645	5.68752953099354	-9.23136165180818	9.33111106469472e-14	1.07754337559228e-10	20.9867573207281
KIAA1614	-1.08883578736925	6.31595255962982	-9.11974324174978	1.49612879144433e-13	1.44788152616649e-10	20.5294087892979
CAPN3	-1.38009990737952	6.53477056635237	-9.11561770021289	1.52248320311934e-13	1.44788152616649e-10	20.5124915246205
CD53	1.5830747909109	7.33938542500437	9.02851995395106	2.20158778612285e-13	1.97739276323601e-10	20.155130560735
ANKH	1.38973607182576	8.56685361341016	9.00126798424902	2.47107804123902e-13	1.99749593463556e-10	20.0432379700193
PODNL1	-1.43162838415199	8.42723670735114	-8.9785286440977	2.72109219234525e-13	1.99963170334753e-10	19.9498463200305
FSHB	-1.13638230631868	6.04857534276235	-8.92708521976255	3.38431653705393e-13	2.27976022727295e-10	19.7384771368602
LRRC25	2.1336742642824	7.94978491863105	8.91090384554542	3.62474049346607e-13	2.29665726182024e-10	19.6719670648658
RNF151	-1.10564098347511	6.45740064422909	-8.90647255465676	3.69351696711365e-13	2.29665726182024e-10	19.6537511995207
FASLG	-1.18390398702502	6.11004057918631	-8.83606118532142	4.97958438158747e-13	2.98166447026388e-10	19.3641976676314
CLCA1	-1.03928317527803	6.39197563017287	-8.77691213323901	6.401058522753e-13	3.47210208618867e-10	19.1208055704643
PROZ	-1.09774917913412	6.50498828845818	-8.7753762679786	6.44294319203686e-13	3.47210208618867e-10	19.1144838945644
IFNA1	2.2473487269297	7.16100670839881	8.76066012092748	6.85845200365304e-13	3.57679334009867e-10	19.0539073705504
ABCA7	-1.23413301206474	6.73075270263663	-8.72617791140933	7.94026958330149e-13	3.77559818685986e-10	18.9119371690562
SMAP1	2.1016063312922	8.80796331089576	8.70765850253525	8.59022293639839e-13	3.90897157465944e-10	18.8356722440323
UBQLNL	-1.31483522896531	6.09011907700367	-8.62834465456449	1.20334511627441e-12	4.63201916543057e-10	18.5089257424616
HTRA4	-1.47925861584801	7.92472919381875	-8.56674293630584	1.56363037857134e-12	5.85138474903754e-10	18.2550217476047
ACTA1	-1.22022981633126	6.31892129072813	-8.56122317126268	1.60076613038741e-12	5.85138474903754e-10	18.2322660596818
LOC729164	-1.29430428172581	6.3026615531692	-8.55715465151001	1.62870237957994e-12	5.85138474903754e-10	18.2154927654022
SLC22A1	-1.36151130722892	6.04752738816134	-8.53855942017322	1.76273017251048e-12	6.0552474315018e-10	18.1388250410016
SHC2	-1.46370024386006	6.72381232652349	-8.53392613190196	1.79780959183575e-12	6.0552474315018e-10	18.1197208150569
CCR6	-1.23165007080796	6.851629679326	-8.46378572936744	2.42280060652354e-12	7.52439408209032e-10	17.8304563359718
F11	1.44242641026744	8.65769490990047	8.45781852770804	2.4850947995577e-12	7.52439408209032e-10	17.8058424851165
CCIN	-1.09482970119489	6.46850486904138	-8.45721049542685	2.49153162691485e-12	7.52439408209032e-10	17.8033344012618
LRRIQ1	-1.35107110674566	5.58146813095862	-8.45659849341438	2.49802733066841e-12	7.52439408209032e-10	17.8008099355588
C9	-1.01879565982061	5.29189647459403	-8.44303744755621	2.64639260585974e-12	7.52439408209032e-10	17.7448697839852
ZNF236	2.00740234643519	8.91679171800244	8.44246233607439	2.65287599851023e-12	7.52439408209032e-10	17.7424973394421
MIPOL1	2.37575476084006	8.63853513060939	8.42777005506498	2.82400664438298e-12	7.59608349365203e-10	17.6818868957889
AP3B2	3.09193998591619	8.94766806966998	8.4276006574478	2.82604283050811e-12	7.59608349365203e-10	17.6811880535889
LOC100133315	-1.78667204285549	6.82447416998428	-8.42047188194778	2.91307711143951e-12	7.59608349365203e-10	17.6517781725111
CGB	-1.18485730986032	6.64287347494325	-8.39988257463964	3.17980617090551e-12	8.03248849453585e-10	17.5668319714985
IL27	1.62693778591288	7.50451356189977	8.38075245385267	3.44949050687845e-12	8.57967892687754e-10	17.4879001332651
LOC654780	-1.30960415743744	7.82486280583202	-8.31738805177935	4.51722108329121e-12	1.07396931255248e-09	17.226420515465
MIR194-2	2.07718954119224	7.56988460904488	8.30513166525217	4.75912093895449e-12	1.11508272782721e-09	17.1758380014357
ZNF205	-1.53722885247584	7.49459746970491	-8.29817306321979	4.90218440940925e-12	1.11624810347774e-09	17.1471189697483
GGTLC2	-1.24254460845028	6.74997049013445	-8.29060422551851	5.06268305875731e-12	1.13678329181846e-09	17.1158809141333
VCY	1.88118865603071	7.67993073179675	8.27375568007748	5.43908829036436e-12	1.18829378905839e-09	17.0463419602932
UCN	-1.21141619647822	6.48240053291427	-8.26299744910109	5.69394972145978e-12	1.22738780195787e-09	17.0019383889714
ANKRD53	1.64551038876936	8.03614955980444	8.23882328615372	6.31106426709666e-12	1.34251284218621e-09	16.9021590146474
SLC5A7	2.01574783243413	7.25800106809848	8.22263149921825	6.76138621000315e-12	1.38670431242416e-09	16.8353252352648
DDX25	1.81265117673441	7.07477746865724	8.22031753401983	6.82831447017306e-12	1.38670431242416e-09	16.8257739318873
PCDHB9	3.49139136571561	9.69782322786799	8.21369790177708	7.02345979497185e-12	1.38670431242416e-09	16.798450097988
RMST	-2.05193999498544	7.29384005709796	-8.21336405388171	7.03344798780117e-12	1.38670431242416e-09	16.7970720705418
AKAP5	-1.0465213049947	6.0319919437751	-8.20325345067344	7.34276536778107e-12	1.41322009167758e-09	16.7553382379273
BMP8A	1.75553329898715	7.54635931203073	8.19567489401122	7.58350729676694e-12	1.42561119147478e-09	16.7240557925206
ZNF575	2.24973610441215	8.65392347826087	8.1796038203789	8.12046250794889e-12	1.4590269967992e-09	16.6577178225907
XRCC2	-1.66856844277108	9.14787560904488	-8.14659650851075	9.34547879839018e-12	1.62460597562983e-09	16.5214696482143
POLD1	1.77887537478486	8.0698578936616	8.12646609230566	1.01816102274368e-11	1.75112864411671e-09	16.438375089317
CLDN15	1.17061687101152	8.05787475048018	8.11354018680593	1.07575215372486e-11	1.83070369150208e-09	16.3850197547004
SSTR4	-1.25676012106117	6.81496644508469	-8.10551656092988	1.11312810646436e-11	1.87457730179264e-09	16.3519001866536
SLC7A10	-1.14374131182974	6.31973878225947	-8.08891202710192	1.19465043349916e-11	1.99112510911144e-09	16.2833614308011
GPR153	-1.08592412268304	7.59500058215471	-8.08120975510336	1.23446654081757e-11	2.03649189442832e-09	16.2515690499641
SYCP3	2.93486126545744	9.29572279945871	8.07300657170473	1.27833191613989e-11	2.08755475638723e-09	16.2177093951548
KRT38	1.85321606570237	6.79359985123101	8.05270101928233	1.39373255043124e-11	2.20906609243352e-09	16.1338973667619
MNDA	1.44266418625049	6.90565090326523	8.00990102351017	1.67221743555066e-11	2.59949416159111e-09	15.9572484606113
PLP1	-1.09054873947438	5.72903374541645	-7.97735410974219	1.92065154384796e-11	2.84873151462294e-09	15.8229288755544
HDGFL1	1.24021174251953	7.80776684965951	7.96868256935333	1.99285231968316e-11	2.92894940475616e-09	15.7871438810599
DEPDC1	1.75860005254534	6.88744835114371	7.95437298542205	2.11797502993646e-11	2.97750454860719e-09	15.728094369801
SH2B2	-1.29421015987853	7.99972933394447	-7.9183003762076	2.46934344482794e-11	3.3743886968766e-09	15.5792510249956
GPR144	-1.00711951386866	6.12995555194692	-7.88491409244117	2.84622944938886e-11	3.74105622018453e-09	15.4415107023472
KRT32	-1.05953825135708	6.72682072970141	-7.85693094551127	3.20603380277257e-11	4.17999584592131e-09	15.3260776806704
ZNF683	-1.00770390538528	6.6519740426052	-7.7961922608043	4.15104044861467e-11	5.20231557618243e-09	15.075582671655
ATP1A3	-1.04527583077916	6.33040437139864	-7.77305491998785	4.58019010873648e-11	5.65251400671318e-09	14.980184363983
CACNG4	1.48514672704554	9.20754423223328	7.76234757438011	4.79351620875431e-11	5.82682530428053e-09	14.9360413568458
LOC154761	2.07112781982325	7.11712483342064	7.73563219744482	5.37003668790222e-11	6.33703526520549e-09	14.8259162607216
TCAP	-1.22081389744141	6.31161436231884	-7.7264669153407	5.58337221650046e-11	6.54104192928717e-09	14.7881402767577
GPR25	-1.03219131464319	6.10196080932425	-7.72300555854593	5.66612372232443e-11	6.59023181430353e-09	14.7738744717121
AGAP11	-1.0634815060903	7.47273447930854	-7.69052447741551	6.50484148938552e-11	7.49159465012984e-09	14.6400236013974
DNAJB8	-1.01821497012776	5.84270255508993	-7.68948018470674	6.53377154492675e-11	7.49159465012984e-09	14.6357207525884
MIR631	-1.16998004576824	6.94239018587393	-7.6665777090012	7.20155525551843e-11	8.14178628083681e-09	14.5413638196706
STAC3	-1.17816006437012	6.65099972315348	-7.66317724050646	7.30635222779462e-11	8.19055693770286e-09	14.5273556134164
RET	1.75630891081358	7.46054027972761	7.65590619980886	7.53556909172445e-11	8.28758812965369e-09	14.4974039778825
BZRAP1	-1.45021576631802	7.27169626052034	-7.64448259494708	7.91027569804312e-11	8.6409072439367e-09	14.4503504837836
ARHGAP26	-1.28705978038528	6.88034843390955	-7.6362081160811	8.19324772586481e-11	8.77220105854678e-09	14.4162711202965
NKX1-1	1.41090013150404	7.50173507473372	7.63094922370863	8.37832025713845e-11	8.91133576297088e-09	14.3946131070658
DUOXA2	-1.03961079127499	6.59676738397066	-7.62258739671941	8.68122074112324e-11	9.17315658312023e-09	14.360178238051
CCDC78	-1.37486302128293	6.23685790396368	-7.61490917175189	8.96897317624264e-11	9.41567463248797e-09	14.3285608685734
PCDHB6	1.68424044515424	7.00218708555963	7.58123795888572	1.03474998015943e-10	1.0521259703923e-08	14.1899371975165
KLKB1	-1.30607992954786	6.52530016553169	-7.57672976078434	1.05474504368486e-10	1.06575394507832e-08	14.1713805497424
ZNF713	-1.3353570119489	5.63294548891217	-7.56333860824995	1.11644047200895e-10	1.11344824768643e-08	14.116264929025
LOC401463	1.75592996781081	7.13980133141261	7.53409802225242	1.26395810936835e-10	1.22361741042863e-08	13.9959428814994
OR51I1	1.70204893044155	6.83861175676619	7.52550975421212	1.31087062159021e-10	1.26147888924101e-08	13.9606103001787
ZBTB7A	-1.45564691195551	7.0470443890344	-7.51603987071289	1.36461477710944e-10	1.30542763914369e-08	13.9216546431405
IL17RC	1.07818598303654	8.31269592072638	7.5090925766224	1.40543515849181e-10	1.32102733763587e-08	13.8930786653592
USP29	-1.00569934676618	6.04889854985158	-7.48856548687144	1.53330122965603e-10	1.4165074845628e-08	13.8086590073702
ZNF408	1.52920783523104	8.33328136423957	7.47535699857775	1.62164861844082e-10	1.48119735674196e-08	13.7543486884629
COL24A1	-1.36587106609956	6.1623790729876	-7.45705031177013	1.75255095972419e-10	1.58287661261793e-08	13.6790902232769
SART1	-1.05248836174368	7.3565973282696	-7.44172435024912	1.87020727109534e-10	1.66129895339551e-08	13.6160987482698
PIP5KL1	-1.22858137459453	6.13887790213026	-7.42755732962983	1.98595946075266e-10	1.73295676867094e-08	13.5578816963785
ADAM33	-1.73208151261089	7.68135288004191	-7.42329544196053	2.02215942480861e-10	1.74053369341565e-08	13.5403702791534
HNF4G	-1.00525454086125	5.90248859437751	-7.42308060156828	2.02400157334164e-10	1.74053369341565e-08	13.5394875603374
CAPN10	1.27239039562094	7.200699410337	7.41637941271075	2.08230870970304e-10	1.78120025977614e-08	13.511955523639
SPPL2B	1.26115644545214	7.66084924061463	7.41276589693004	2.11444194736619e-10	1.79316423177871e-08	13.4971103083928
GNAO1	1.78079645341255	8.41678207071765	7.38733606060945	2.35499900145116e-10	1.95047204932611e-08	13.3926589094227
LOC729680	1.71319833905402	7.74826489785228	7.36769343927613	2.55932764687617e-10	2.07922864658528e-08	13.3120034781978
STK31	1.94245055699722	7.01029457255107	7.3532352368684	2.7209319253246e-10	2.19637066489722e-08	13.2526505541195
QPCTL	-1.03772020834437	6.31234559402829	-7.3322534339269	2.97370969180873e-10	2.32251036654453e-08	13.1665398524681
LOC100129461	1.78869741518271	6.92881926383796	7.32813579653811	3.02599835149108e-10	2.35198631483443e-08	13.1496439838546
GSC2	-1.04795746653647	5.4504171641348	-7.32587798267287	3.05505763258182e-10	2.36321132755743e-08	13.1403799637129
ARID3B	1.76531856499073	7.88340446097433	7.3218117984359	3.10809489397179e-10	2.392789054802e-08	13.1236968386326
TXNDC11	2.12176240773534	8.82343581054653	7.31800415605939	3.15859154262574e-10	2.42013978529054e-08	13.108075428531
DIO3	-1.02754419785185	6.31869080452244	-7.30279465103553	3.36858701125823e-10	2.54742800394936e-08	13.0456854213591
LRRC37A2	-1.21601236124719	7.335909510564	-7.30253528466962	3.37228615290502e-10	2.54742800394936e-08	13.0446216189078
WDR65	1.78869517325897	7.15039704208137	7.29819310309092	3.43481998648841e-10	2.57086734822028e-08	13.0268126196843
SSX1	1.74023705247915	6.80786540911472	7.27087318046587	3.85565137986402e-10	2.82055727865437e-08	12.9147912841497
NR5A1	-1.36310955031113	6.32310430504627	-7.26585779594134	3.93831186575653e-10	2.86804900602188e-08	12.8942318545726
FAM83G	-1.03558334343969	6.99972224951982	-7.24568842205884	4.28894483491374e-10	3.06811376752435e-08	12.8115694514021
ANKRD36B	-2.79132703742718	8.02982555098655	-7.23411172280479	4.50407332563856e-10	3.20781292755941e-08	12.7641361298619
CYP11B2	-1.096906517642	6.33946169181072	-7.22894756309908	4.60347384890864e-10	3.24997212730594e-08	12.7429800173952
PRAMEF10	1.47309898601549	6.47161510337	7.21312309547388	4.92187943034599e-10	3.42982865303464e-08	12.6781634897366
BRI3BP	1.97868482516881	8.91140238833595	7.20852034581309	5.01854449671969e-10	3.48218063856083e-08	12.6593141670399
POU3F1	1.42798609161922	7.23697046918107	7.18638970216842	5.51038949469047e-10	3.79091348768769e-08	12.5687058209994
FPGT	1.17661603329803	7.12801347826087	7.17421928449627	5.80103897730289e-10	3.9739575061888e-08	12.5188927013338
RRM2	1.89989598388057	8.06104054531168	7.17279919027875	5.83593278110133e-10	3.9809926275133e-08	12.5130810334556
EYS	-1.44577855341421	5.79731852776323	-7.16612685418263	6.00270103814505e-10	4.03726950412689e-08	12.4857768779765
SNORA71B	-1.19120509340659	6.01404321966125	-7.1583897906488	6.20203208476374e-10	4.11236880536959e-08	12.4541199890956
MICALL2	-1.33959957167682	7.67291286834294	-7.15468860920337	6.29970366163118e-10	4.15192521002876e-08	12.438977911797
SLC25A29	-1.60569814538925	8.25287791880566	-7.14927064923848	6.44544874516287e-10	4.21876801064972e-08	12.4168141658297
SHE	1.37250771425261	7.52268574454339	7.13705057912665	6.78661824831331e-10	4.40202959792192e-08	12.3668328695049
GPR39	-1.23856140217463	6.92210540963855	-7.13188900284591	6.93607065966337e-10	4.46754798226206e-08	12.3457250665418
TMEM99	2.38037379491592	9.01898038362144	7.12389644208841	7.17398531553553e-10	4.6024531982644e-08	12.3130444131504
KLC3	1.33720644000728	7.63574559071067	7.11980472954452	7.29891062028922e-10	4.66409043471209e-08	12.2963158667626
VSTM2L	-1.55130529796935	6.83305856041558	-7.11421248564413	7.47315951484607e-10	4.74788114650511e-08	12.273454747751
HIPK4	1.40829951835364	7.68590221808975	7.10820777993838	7.66487402204669e-10	4.8045740824127e-08	12.2489103230554
SHCBP1	1.38086710655534	8.26756476645713	7.09373578199745	8.14728866518891e-10	5.06604676346573e-08	12.1897677779694
KEL	1.84595352451013	7.23686476689366	7.09034940259531	8.2644669363214e-10	5.09968079998122e-08	12.175931213674
SMPDL3B	1.09694098727327	7.53869598882486	7.08688504638253	8.38607976819152e-10	5.15504758982328e-08	12.1617770343019
CCDC152	-1.36366213956375	8.69771953116815	-7.06678710496784	9.12757514493548e-10	5.46538916178414e-08	12.0796837223586
LRRC48	-1.81622059523534	6.49510847852279	-7.04796268427221	9.88114773539517e-10	5.83023778971291e-08	12.0028237865924
PNPLA2	1.12028274425725	9.93517485943775	7.04576169007273	9.97320565298277e-10	5.86315693788264e-08	11.9938391651291
CRYBA2	-1.11536542536079	6.12838495617252	-7.03548107716431	1.04146324957455e-09	6.10048418691007e-08	11.9518785983007
INO80E	-1.41310784464782	7.03396878365636	-7.02640322643812	1.08205515845393e-09	6.31537391578506e-08	11.9148349408408
LOC643085	1.36466491357739	6.9981524209883	7.02189115444125	1.10281302236289e-09	6.390386427434e-08	11.8964254387143
AGBL2	-2.10077002206077	6.85731064274489	-7.01217864986167	1.14884996409684e-09	6.60911144209709e-08	11.8568041254115
LOC646588	1.41236109868595	6.89297156294744	7.0034526143389	1.19183954041862e-09	6.78127059242549e-08	11.821214351768
KRTAP4-8	2.0000933082219	6.86623945765671	7.00273677001306	1.19543645626354e-09	6.78127059242549e-08	11.8182950381395
CHAC2	1.17712105840394	6.54375323415401	6.95615576539408	1.45426652655473e-09	7.96987353722382e-08	11.6284340993219
SYNGR4	1.70958398401298	6.71530452400908	6.94630968499286	1.5157409890811e-09	8.27871100353857e-08	11.5883286249546
WDFY2	-1.23036771595724	7.00240187131133	-6.93439105162028	1.59362360566418e-09	8.50300753556859e-08	11.5397937808924
PRB4	1.20281326555673	6.84728418823119	6.92840581188204	1.63422300862276e-09	8.63414489555692e-08	11.5154260655663
LYPD3	1.31449145789753	7.34369226052034	6.91649266275135	1.71812001594189e-09	8.9892706465154e-08	11.4669346334396
ACOT8	1.10177526059182	7.2448812781561	6.89803263397678	1.85666115138619e-09	9.52909232840016e-08	11.3918228766037
CLEC3A	1.25187253847809	6.79514341714685	6.89389546447195	1.8892034213025e-09	9.66542775702454e-08	11.3749939552643
IL2RB	1.52314417383821	7.54344843949712	6.89176709788719	1.90616513888014e-09	9.7214422082887e-08	11.3663370007991
FAM106A	-1.2758397702072	6.04308575711542	-6.88285671678015	1.97883494664661e-09	1.00603221957345e-07	11.3300998274328
ARSD	-1.35961825334304	7.51268698917409	-6.88162936962479	1.98905829379802e-09	1.0080597315308e-07	11.3251090349318
SCN5A	1.21407604787833	7.8066419331238	6.86088024463444	2.17005986780398e-09	1.07948793485498e-07	11.240760140168
EFNA3	1.46294014090428	7.86297559018683	6.82348418650772	2.53860522115024e-09	1.23992841723069e-07	11.088854077948
CDCA3	1.45637962016748	7.51220561375939	6.82213913525088	2.55296152159055e-09	1.24318460601068e-07	11.0833931833732
MLX	1.40107199242023	8.05819524794832	6.81332083670789	2.64910291562847e-09	1.2861275326416e-07	11.0475959036326
SPTLC3	-1.23900537802033	6.91962461524358	-6.80953229485559	2.69150484601681e-09	1.29908198857436e-07	11.0322192121592
ANKMY1	-1.04349299819608	6.67141436266806	-6.80950110971696	2.69185665969204e-09	1.29908198857436e-07	11.0320926465092
NFATC4	-1.12416722878327	7.13146312711716	-6.80286542805334	2.76776610360206e-09	1.32778856370725e-07	11.0051640275498
EGFR	1.6436158078247	8.45227158320237	6.79325992491507	2.88143357818199e-09	1.37439373432013e-07	10.9661921251794
RTN4RL1	-1.07191016339534	6.23500651108783	-6.79128406105309	2.90538433043249e-09	1.38151024912065e-07	10.9581768413157
ZNF843	1.85098766572885	8.88646458110704	6.78158420472691	3.02586365957411e-09	1.42621392957244e-07	10.9188348293474
ZKSCAN2	1.70376398280484	7.65759850445259	6.77934990809191	3.0543114835138e-09	1.4287207665208e-07	10.9097741743095
ALOX15	-1.09844271320999	6.13063003282696	-6.77910689028841	3.05742165309301e-09	1.4287207665208e-07	10.9087887080714
MYF6	1.01987446861346	6.29209308407543	6.77045691069726	3.17019907545144e-09	1.46436024150924e-07	10.8737164012737
HTR1B	1.49578653136171	6.71482064518945	6.75794162161184	3.34072833150719e-09	1.53873375884549e-07	10.8229869939385
LOC100131541	-2.1667407473686	8.07423770630347	-6.74458466587437	3.53279076354669e-09	1.60434349084998e-07	10.7688660482951
BCAR1	-1.06962744498875	6.31752192875851	-6.72397470176287	3.85088512925306e-09	1.73306449177553e-07	10.6853979042977
AVIL	-1.06720514411492	6.97629267801641	-6.71287830451204	4.03377028039168e-09	1.80149072163238e-07	10.6404796681088
NOTCH2NL	-1.51660623030584	9.13341721896281	-6.71159983803765	4.05538805667178e-09	1.80615588738878e-07	10.635305386004
SUZ12P	-1.47886504484973	5.93269211978348	-6.70137558959777	4.23246378491692e-09	1.87469156193841e-07	10.5939323535654
GTF2F1	-1.05698077962399	7.39417230888772	-6.69803240284068	4.29201533792437e-09	1.89587464394053e-07	10.580406708644
ALG14	1.03285581795313	7.2367511140213	6.69348664600347	4.37432555787748e-09	1.92696788267589e-07	10.562017978282
OXNAD1	1.49040263492983	7.399202613934	6.68998204815099	4.43885232218534e-09	1.95007949708615e-07	10.5478427292392
RIBC2	1.51736611080034	8.37396855124847	6.66855164356787	4.85451479687848e-09	2.09847435083247e-07	10.4611949990593
ELL3	1.55108382063419	8.01351920237472	6.66040661141984	5.02244238489861e-09	2.14937922410579e-07	10.4282779276081
HTT	1.23188596723156	8.4004408358652	6.64780476873103	5.29369357457493e-09	2.24039644031814e-07	10.3773657648436
TFG	1.4829620986032	9.62243346551423	6.64148570215868	5.43513735705995e-09	2.28827775134344e-07	10.3518439869844
PFKL	1.11358738630345	8.26477012275188	6.63855248643092	5.50206274342963e-09	2.31043762007862e-07	10.3399988993521
SNX11	1.29049743133523	8.63604250567487	6.63191827473808	5.65646544429516e-09	2.36912116160414e-07	10.313212310589
TENC1	-1.60687776034357	6.72298253902567	-6.62769265291202	5.75704667651e-09	2.39881890770972e-07	10.2961537144764
VNN2	1.5299834329902	6.65950539095512	6.62409834375929	5.8439974391428e-09	2.41896731373381e-07	10.2816455138064
DBR1	1.92390264782206	8.46981164833246	6.6238403324484	5.8502889816906e-09	2.41896731373381e-07	10.280604132102
IL2RG	1.1368596699904	7.23691951100052	6.62143592240481	5.909244281945e-09	2.43090972789325e-07	10.2708999019234
PLEK2	1.48517717923341	7.5696918905186	6.61904381620347	5.9684832827373e-09	2.4490474424369e-07	10.2612460778731
GCLM	1.4319569156792	8.10166450061114	6.60991712635705	6.19996701146115e-09	2.53118350187607e-07	10.2244203679817
SLC35F3	-1.08696068932047	6.67133931438799	-6.60692578267112	6.27776048364089e-09	2.55006416429704e-07	10.212352835063
TSPAN18	1.04928849837812	7.10252449118212	6.597575294727	6.52723518027485e-09	2.63156636307989e-07	10.1746391742247
SPATA2	1.13849616183967	8.10029831499913	6.59417104591678	6.6204854289016e-09	2.66252208778737e-07	10.160911574432
MPPE1	1.45253066414008	8.42534194569583	6.59184638722315	6.68492199873139e-09	2.68176511050844e-07	10.1515382980448
TEK	1.51670059451543	7.45225981875327	6.57326246757194	7.22293521465342e-09	2.88328873124202e-07	10.0766319600206
CCDC114	-2.068270261651	6.61759174367033	-6.56930585044034	7.34291673810132e-09	2.9239639139134e-07	10.0606900125318
TRAF5	-1.60233040710645	7.53192029561725	-6.56713351811977	7.40963029600227e-09	2.94327992617859e-07	10.0519381851672
SULT1A2	-1.26222770814577	7.67510378662476	-6.56498502880949	7.47620337599959e-09	2.95077117794922e-07	10.0432830476599
GPR162	1.86582827404674	7.59767399284093	6.5608385223403	7.60637023771983e-09	2.98476183575768e-07	10.0265807266708
HAT1	1.0080527122832	9.46526003963681	6.5471655825352	8.0517377839531e-09	3.14426195055965e-07	9.97152219677947
SRY	1.57843844699954	7.0673665228741	6.54119619977011	8.25420545453418e-09	3.21555998996275e-07	9.94749263040892
RUFY2	-1.17257525167152	6.18669147861009	-6.53058956538021	8.62650135303605e-09	3.3065653553976e-07	9.90480817835623
KCNG2	1.12508572793923	5.61618857726558	6.52733792737623	8.7439376964109e-09	3.3371224788204e-07	9.89172570860989
REST	1.62518429830862	8.54625277702113	6.51451661687953	9.22265750064784e-09	3.46066399039787e-07	9.84015562667827
L3MBTL2	1.81228189305573	8.4334748009429	6.50790079634981	9.47975987631161e-09	3.53131976774953e-07	9.81355447147075
SLC22A3	-1.18859551362042	8.16603525440894	-6.5056644366287	9.5682671864271e-09	3.54162489416725e-07	9.80456383654884
SULT1A1	-1.30561137274924	8.65885573266981	-6.50450125634569	9.61462546000704e-09	3.54885045232726e-07	9.79988789021617
PDE6A	1.68557026122071	6.63556140754322	6.50158776495389	9.731722525739e-09	3.56477565289916e-07	9.78817660020312
CSK	1.96094231052231	9.02228824786101	6.49880226706824	9.84499822563145e-09	3.59286876554816e-07	9.77698093951156
PGF	-1.18914917411955	9.0641008465165	-6.49651115480126	9.93914896974645e-09	3.61905904040295e-07	9.76777318152774
RASSF1	1.05259149495234	6.86882330731622	6.49532799554445	9.9881188554317e-09	3.61953834490058e-07	9.76301847470977
RFC2	1.03950661298491	7.22773854653396	6.49486596319386	1.00073068848321e-08	3.61953834490058e-07	9.76116178158708
NFIC	-1.20524939901364	7.74649522716955	-6.49485817577553	1.00076306066095e-08	3.61953834490058e-07	9.76113048783816
NPB	1.55351293843506	8.00468201711193	6.49423118432386	1.00337286691776e-08	3.62087704005792e-07	9.75861095067425
FAM69A	1.4021930292599	7.02819451702462	6.49306454330757	1.00824691063139e-08	3.63036253990594e-07	9.75392300656107
SH3BGR	1.27521689666358	6.94545407543216	6.49218874377204	1.01192129470985e-08	3.63549590479427e-07	9.75040388732336
CIDEC	1.06939580004633	7.2715897674175	6.47845065928164	1.07132855267835e-08	3.83153783735998e-07	9.69521633628784
NQO2	-1.10145888416854	7.70403407962284	-6.47794084956585	1.07359846621146e-08	3.83153783735998e-07	9.69316889657775
RPL3L	1.10010325667781	7.2027460957744	6.47397296813087	1.09142920400172e-08	3.88659381962461e-07	9.67723483988643
ATP8B1	-1.10328194202635	9.32570935463593	-6.46991478849808	1.1099696211454e-08	3.94392942089179e-07	9.6609405497677
NOMO3	-1.23960756830067	7.06282493207613	-6.46824737748136	1.11767770120616e-08	3.95393772328228e-07	9.65424630738277
PFKFB1	1.15529238130544	6.46497364658634	6.44992712362698	1.20594570370166e-08	4.22918095265614e-07	9.58072203585511
LOC100132319	-1.03924699041771	5.89952752400908	-6.44200840394357	1.24620706718878e-08	4.35149668579719e-07	9.54895744669342
P2RX1	1.36075801787369	7.2884515866946	6.44055774516751	1.25372587486509e-08	4.36831599546207e-07	9.54313939380524
GCLC	1.40231901782404	7.79210217269076	6.4394234346647	1.25963637166068e-08	4.37947123024479e-07	9.53859031608062
TTTY5	1.29836166003575	6.85826812833944	6.43519501365289	1.28191375750232e-08	4.44736045440774e-07	9.52163421482895
STAP2	-1.26773861066795	8.04088810057622	-6.42453975443649	1.3397989474257e-08	4.61252916402891e-07	9.47891825009245
MIR142	1.03222825953263	7.05013720551772	6.42433533532148	1.34093443872926e-08	4.61252916402891e-07	9.47809892049611
UACA	-1.06559671415332	7.78836421966125	-6.42317083223785	1.34742115769045e-08	4.62500166802154e-07	9.47343161185443
PDCD10	1.43554422601946	9.59143202985856	6.42227147509424	1.35245220438554e-08	4.63243533650447e-07	9.46982714464587
KIAA1875	-1.02515920743413	5.9138005198184	-6.40956879578285	1.42553366203927e-08	4.82146500296837e-07	9.41893018485217
B3GNTL1	-1.01147467617172	6.76054614248298	-6.40675932859947	1.4422186863747e-08	4.8677138836367e-07	9.40767657757972
LMO7	-1.15675653667417	7.27708681892789	-6.3966517973831	1.50386335552753e-08	5.02333860925899e-07	9.36719988673122
GYS1	1.11360033663776	8.08629793993365	6.3956227634754	1.51028399739223e-08	5.03438379089487e-07	9.36307989595656
CDK3	-1.08963740295247	7.56910384424655	-6.38812161663434	1.55791576102659e-08	5.16123444846658e-07	9.33305217405233
TMEM185A	1.16221520099629	7.26510142919504	6.37950580522167	1.6144658271218e-08	5.30509533070693e-07	9.29857318129578
PDCD7	-1.00103316529856	8.669998768989	-6.3778017045861	1.62588947073839e-08	5.33179616093866e-07	9.29175504104626
FANCC	1.49345761455713	7.40292063122053	6.37429635447516	1.64964058372727e-08	5.38782612467046e-07	9.27773150059161
MBOAT2	1.75850548947438	8.85936968308015	6.37271507736565	1.66046708252222e-08	5.41225228289049e-07	9.27140605965544
PTPRS	-1.04523739193036	7.80299504173215	-6.35525282293975	1.78481207114423e-08	5.74801927374278e-07	9.20157967714163
NHLH1	1.51107324122865	6.91468406216169	6.35348333440432	1.7979160269715e-08	5.77870942505928e-07	9.19450672218434
ASB15	1.12494103880908	6.81900592875851	6.34858108896831	1.83471982558524e-08	5.88530067861836e-07	9.17491420557242
DFNB59	-1.37994741352774	6.92587896525231	-6.3450446724919	1.86173235233037e-08	5.93226365984734e-07	9.16078280943325
UMPS	1.21108501118761	7.83933391164659	6.32529566652075	2.0199918452502e-08	6.39084308457142e-07	9.08190358186794
BRD2	-1.15178044331722	10.50635431238	-6.32439971144482	2.02747950758196e-08	6.40150628426927e-07	9.07832656136315
TP53RK	1.01965008680326	7.40127738117688	6.32394603473351	2.03128145223612e-08	6.40150628426927e-07	9.07651534760777
FAM161B	-1.22280687147491	8.91503286502532	-6.30982389747295	2.1532284831738e-08	6.70736895712349e-07	9.02015238090007
ABI1	1.38786298796836	9.45057549799197	6.29081897829083	2.32886134422219e-08	7.16625973903094e-07	8.94435364576051
CREB3	1.303458460471	8.17677457490833	6.2637812709236	2.60344517587757e-08	7.8379698619018e-07	8.83662128714721
KRAS	1.66447992522838	9.70325452785053	6.26178182892195	2.62497997364557e-08	7.87435004556996e-07	8.82865937609069
TBC1D10A	1.09714058868992	7.40374610651301	6.25602485664692	2.68797534723924e-08	7.98121664747011e-07	8.8057385368158
WIF1	-1.08939079671985	5.91384319696176	-6.25588015384215	2.68957789481993e-08	7.98121664747011e-07	8.80516248926331
MMP24	1.1262908242503	6.89325539104243	6.25579515997174	2.69051962198999e-08	7.98121664747011e-07	8.80482413874227
MYOC	1.31339946395472	6.94913690169373	6.25396866450237	2.71083620422849e-08	8.01756180987803e-07	8.79755337559647
ARHGEF1	-1.17556468739243	8.0849396109656	-6.25293049019993	2.72245174920578e-08	8.01756180987803e-07	8.79342095127199
ANKRD20A1	-1.17176758855753	6.32336011140213	-6.25291649516583	2.72260866804171e-08	8.01756180987803e-07	8.7933652456845
TRPM6	1.43426956679465	7.04387143670334	6.23969953569483	2.87487507544449e-08	8.41994662041868e-07	8.74077172579833
CYP4F12	2.17951802492387	8.88238988737559	6.23274552942216	2.95834494939189e-08	8.60207963971558e-07	8.71311214470765
TAF13	1.56470357422547	8.46027812118037	6.22549599607628	3.04791793263619e-08	8.76791623077035e-07	8.684286051424
OPA1	1.4968182240335	8.40114055875677	6.22444432282405	3.06113325381775e-08	8.79029153010153e-07	8.68010507711014
CA1	1.4971391888157	6.83547895460101	6.22037878469876	3.11275666347895e-08	8.92268386142981e-07	8.66394416652828
AKIRIN1	1.15385013171918	8.02529843565567	6.21150120242871	3.22849843639543e-08	9.19085133454896e-07	8.62866498971167
AMIGO1	1.41544403487025	7.28910801938188	6.21145972919685	3.22904902457092e-08	9.19085133454896e-07	8.62850020919369
SRL	-1.01642489888124	6.59209395041034	-6.19550327580428	3.44793267566762e-08	9.71127657970704e-07	8.56512496616805
FARSB	1.70166553920628	9.22884214824516	6.1912846575282	3.50821702472386e-08	9.79574173380149e-07	8.54837717916818
ADH4	-1.48602258595922	7.16226730295093	-6.1867040612782	3.57485625638307e-08	9.96460363740433e-07	8.53019595178646
COL27A1	-1.30921493773997	7.13100536249345	-6.18399473090689	3.61486032174181e-08	1.00242618904974e-06	8.51944389138755
RHEB	1.13043251143585	10.1033426231884	6.18127071793955	3.65552798145561e-08	1.00851400812616e-06	8.50863489136626
NPFFR2	1.01888017531114	6.16659593696525	6.17828031876115	3.7006943284353e-08	1.0192355231314e-06	8.49677039641882
CCDC84	-1.63652545882431	8.48449796874454	-6.17626632412892	3.73142418636441e-08	1.02595127246519e-06	8.48878072271015
CAPN8	-1.4993167821561	6.28566883726209	-6.17369360797534	3.77104684028135e-08	1.03181498388406e-06	8.47857562209903
TMEM14A	1.15891885292268	9.89368596909377	6.16958909789703	3.83512487992823e-08	1.04733891780067e-06	8.46229688771514
ALPK1	-1.08508342372237	7.79848894045748	-6.16840589620799	3.85379590920466e-08	1.05066304323966e-06	8.45760480517152
LOC100129098	1.95253851540779	8.63876297433211	6.15688562411447	4.04035598786562e-08	1.09414464415115e-06	8.41193353352705
CRIPAK	-1.24015479273137	7.56018442884582	-6.15208321781386	4.12074158989582e-08	1.11218746717605e-06	8.39290190050042
PLCB2	1.06295106696015	7.03614493225074	6.14650011997957	4.21618665355523e-08	1.13416122509197e-06	8.37078175308953
DDX59	-1.01824342989541	8.00250298742797	-6.13674805487737	4.38817925408895e-08	1.17673579555269e-06	8.33215799523955
PREP	1.01837783230174	7.69830213078401	6.13670172473197	4.38901270933553e-08	1.17673579555269e-06	8.33197454330381
SNX15	1.14502197138555	7.4236316580234	6.13547831559633	4.41107798741791e-08	1.17874211277001e-06	8.32713039473329
ARHGAP6	1.29459128927247	6.85379946760957	6.13343690942069	4.44814127982819e-08	1.18278125116747e-06	8.31904796450101
NDUFA4L2	-1.57030598967298	6.96678343670334	-6.13200532675462	4.47431645595883e-08	1.18778775276661e-06	8.31338043719846
HUS1	1.15663812683702	6.91590508311507	6.12531327979096	4.59871047839422e-08	1.21482601804247e-06	8.28689218586084
WASH1	-1.46633433585992	8.4566707796403	-6.12049655077047	4.69035787543859e-08	1.22909725077109e-06	8.26783192900329
ERCC6L	1.03269236346485	6.31191145067225	6.11800765890342	4.7384196947089e-08	1.23359148477228e-06	8.25798484690117
LOC150051	1.96977452108434	6.7295504497992	6.11168435418264	4.86272914832135e-08	1.25785187425458e-06	8.23297247446292
AIF1	1.48448691673838	7.91505108433735	6.10963054717255	4.90379497839388e-08	1.26644813763089e-06	8.22485008304181
AATK	1.37055873035549	7.96923876217915	6.10466319785955	5.00454119200472e-08	1.2857587999779e-06	8.20520850983993
NUF2	1.49226678389382	7.76241263261743	6.10260877699523	5.04680454541489e-08	1.29073204154647e-06	8.19708641397413
PSG2	1.24291709938104	5.98763951458006	6.10259204057638	5.04715029165163e-08	1.29073204154647e-06	8.19702025028683
AMD1	1.05405254352575	8.238293920901	6.10227469590133	5.05371053565235e-08	1.29073204154647e-06	8.19576570915456
KIAA1430	1.36084503596253	8.68821353815261	6.09411736067089	5.22526781714443e-08	1.33132370276655e-06	8.16352432430089
REG1P	1.89069766048259	6.27591186031081	6.09393762156139	5.2291120879369e-08	1.33132370276655e-06	8.1628140584958
SHMT1	-1.16900845215477	6.53208321774053	-6.0898260677341	5.31781842426818e-08	1.34965730714511e-06	8.14656832347876
DYNLRB1	1.27080019915927	9.42501245512485	6.08500306700719	5.42377321549117e-08	1.36795852690867e-06	8.12751560466489
KCNN4	-2.10656853088177	7.48821537768465	-6.07256779018712	5.70669128510548e-08	1.42596720257033e-06	8.07841203021039
MTM1	1.53045377967364	8.20097248489611	6.07141562673901	5.73363193308782e-08	1.42781204584001e-06	8.07386395271829
CHUK	1.39147532467232	8.10828271939934	6.06793602713284	5.81576033671885e-08	1.44429181818331e-06	8.06013005533506
BTNL8	1.17271757509433	6.96750794962459	6.06683373652281	5.84201943325544e-08	1.44858785548222e-06	8.05577982891914
VAMP7	1.1713039592215	8.10594577283045	6.06589794723717	5.86440411135427e-08	1.44969145670129e-06	8.05208689020401
VGLL2	1.31537224910632	6.76747782381701	6.06416476126909	5.90608735408322e-08	1.45776662982387e-06	8.0452476048042
ZBTB33	1.83140038547597	10.1222032381701	6.06085210871892	5.98657394435495e-08	1.47313456557666e-06	8.03217724468139
C1D	1.02105443636634	8.966526255282	6.06046418112764	5.99606999382431e-08	1.47322892994161e-06	8.03064678194423
CPEB4	-1.05042126992586	8.82712908014667	-6.05983567379781	6.01148681150462e-08	1.47477552779355e-06	8.02816723944621
PLGLB1	-1.32734592974646	6.51559972149467	-6.05228888388879	6.19969429879984e-08	1.51864329891965e-06	7.99840019026114
PLEKHA6	-1.47130372987555	6.77662822472499	-6.05039443790319	6.2478473712032e-08	1.52581493127254e-06	7.99092961141893
SOD3	2.60386026362041	8.26140502671556	6.04839765179992	6.29900219356408e-08	1.53598745796909e-06	7.983056223826
SNAPC1	-1.36179203076592	8.08335038589139	-6.0443069167366	6.40509818974757e-08	1.5581302606359e-06	7.96692877364161
SMAGP	1.19524039864127	6.88328739732844	6.04095028743366	6.49347326092166e-08	1.57391277675143e-06	7.95369794174416
IRF2BP1	1.29837619331722	7.96984157499563	6.01981241431407	7.07837605463652e-08	1.68784816630249e-06	7.87042990679525
NXF2	1.41621514749106	7.30707928828357	6.00841219143891	7.41515240258105e-08	1.74698382471403e-06	7.82555814447827
ZNF791	-1.09086644677612	7.79347623799546	-6.00521620779835	7.51237648722794e-08	1.7576351761073e-06	7.81298329510929
ALDH8A1	-1.38986479180458	5.77179373284442	-5.99348670327032	7.88011976301491e-08	1.82780338893346e-06	7.76685028795753
FCER1G	1.23595894225804	6.83295450829405	5.9880975352281	8.05499431716163e-08	1.86301993026541e-06	7.74566363332808
ADAMDEC1	1.09542304127499	6.18606265915837	5.98453733322352	8.17261908302791e-08	1.88483213573912e-06	7.73167050673448
CAPN12	1.25850013163643	7.99657203212851	5.98235896008616	8.24542556554727e-08	1.89891446037326e-06	7.72310983649005
UBE2M	2.29217134401893	8.12760477003667	5.97682590611769	8.43324878517683e-08	1.93116619135912e-06	7.70137014677505
ZNF781	1.134508761651	5.90730329387114	5.97138439584103	8.62208787643936e-08	1.96605493227638e-06	7.67999625407918
MAD2L1	1.42478832308354	7.86368401658809	5.96213251200055	8.95280122278344e-08	2.0328642888868e-06	7.64366944693524
CCDC60	1.16037763856249	7.72846536240615	5.95922708597692	9.05922119843985e-08	2.05126651421817e-06	7.63226516186143
CLPB	1.16655205140341	7.12077654216867	5.95648660425435	9.16074502351806e-08	2.07125181852854e-06	7.62150991267982
TSSK3	1.47211470249404	7.88732233778593	5.95263732787177	9.30524677771284e-08	2.09815794498303e-06	7.60640573741433
NRG2	1.06152621284589	6.72138357988476	5.94858139131441	9.45994421045513e-08	2.12415163958928e-06	7.59049398121851
HYMAI	-1.23892034800741	6.28102360101275	-5.94133354570448	9.7427390059201e-08	2.17684467416352e-06	7.56206865867044
DUSP8	1.92309488047795	9.87151528775973	5.94127112611218	9.74521040726694e-08	2.17684467416352e-06	7.56182390298501
PCBP3	1.08783004342645	6.68517778033875	5.93310255370316	1.00740348257634e-07	2.23718298115545e-06	7.52980087133504
ASCC1	1.30915641215411	7.96262276776672	5.9082680718046	1.11425691899867e-07	2.4083143862903e-06	7.43252942264244
LNP1	1.07624092023037	7.28793139409813	5.90659732273672	1.12183474579037e-07	2.42145558547302e-06	7.42599015520293
FMO2	1.50562429008341	7.49275611332286	5.90427435287162	1.13245544982739e-07	2.43787047368301e-06	7.41689910439651
NIPSNAP1	1.64924676218059	9.09030273598743	5.89792086187821	1.16201388843946e-07	2.49817533702138e-06	7.39204032494937
ZNF692	-1.57697956608301	7.73524507473372	-5.89607222020442	1.17075659940484e-07	2.51362841202896e-06	7.38480892458344
C2CD4C	1.50251515249735	7.60088540588441	5.89183265381923	1.19105276140586e-07	2.55091943320065e-06	7.368227631954
ZNF548	1.98406694348272	9.08038904784355	5.89149185245462	1.19269929898299e-07	2.55091943320065e-06	7.36689489795046
SRRM2	-1.02520259695651	9.67986819669984	-5.88554300079223	1.22180526224885e-07	2.59565383374208e-06	7.34363542399304
AES	-1.51631681656296	8.2639908191025	-5.86968380411123	1.30287235963236e-07	2.74980906503608e-06	7.28166489019512
SLC17A5	1.41492684074209	8.74332009987777	5.86817485142183	1.31085696783771e-07	2.75586795826166e-06	7.27577144315183
GPR158	1.438471444575	6.42656329212502	5.8669595586033	1.3173227970827e-07	2.76586463122545e-06	7.27102529184562
RBM8A	1.10184624198993	8.77241876113148	5.86661031276306	1.319186739982e-07	2.76613372501978e-06	7.26966142221303
CBY3	1.4743225638157	6.41277164414178	5.86629479547018	1.32087291131024e-07	2.76613372501978e-06	7.26842929174869
FAM160A2	-1.13618506606646	7.37989037454165	-5.86116942458085	1.34856367244129e-07	2.81319082482044e-06	7.24841719750832
TMEM194B	-1.05246161329935	6.74678481194343	-5.860087691319	1.35448079431449e-07	2.82189317031989e-06	7.24419428878413
CDT1	1.85496966331259	7.75388970036668	5.85697872551017	1.37163006864122e-07	2.83932692954195e-06	7.23205882924876
LDLRAP1	1.1278503571263	7.67981643530644	5.85175406016354	1.40093391367579e-07	2.89257964015281e-06	7.21166979397884
ENO3	-1.24313422971005	6.40574398288807	-5.85000308114753	1.41089236394234e-07	2.90942561834896e-06	7.20483801973013
NACC2	-1.06670660707666	7.14338106443164	-5.84920484981936	1.41545536007395e-07	2.91511679061345e-06	7.20172379472082
SPRR2B	1.12269434481332	6.77465530714161	5.84529291439618	1.43802904071834e-07	2.94659258571525e-06	7.18646378185174
NECAP1	1.8514636136469	8.24531416815086	5.83664909326974	1.48917606244449e-07	3.03218002538287e-06	7.15275725892911
RTBDN	1.03347888161988	6.91625879814912	5.83604803179724	1.49279870856422e-07	3.03292640965441e-06	7.15041404149514
SLC26A8	1.33376578142791	5.92444560310808	5.83221837989895	1.51608552873972e-07	3.07124806151867e-06	7.13548616679032
NOL3	-1.061357563584	6.80467972027239	-5.83192864727778	1.51786181799556e-07	3.07124806151867e-06	7.13435693038227
PARP6	-1.03770856940951	8.09923107997206	-5.83039152830602	1.52731999183186e-07	3.08266945167862e-06	7.12836630414318
GPN3	1.06729219162915	8.62802166247599	5.82437920376645	1.56487709394432e-07	3.13887940171189e-06	7.10493949982628
FLT3	1.00382540828148	6.51791869023922	5.8205404527788	1.58933197330287e-07	3.17611001389215e-06	7.08998618500341
CASP6	-1.09523812418906	8.97623488650253	-5.81403642495814	1.63163007901323e-07	3.2445957549086e-06	7.06465822352101
CENPQ	1.35801901832054	6.97662415138816	5.81305615833993	1.63810075198298e-07	3.24946930764527e-06	7.06084169963112
KAT2A	-1.45499088663445	8.56842508136895	-5.81228610075591	1.64320160968171e-07	3.25559318918189e-06	7.05784374583514
OFD1	-1.40051971443466	8.97991570333508	-5.81114714336184	1.65077481633445e-07	3.26438723459009e-06	7.05340985333316
CDX2	1.10851790899311	7.09186869669984	5.80570655169413	1.68742869134608e-07	3.31881504294307e-06	7.03223400632912
MAD2L2	1.18359113805772	7.64558110476689	5.80194553308189	1.71323556016091e-07	3.36547743634526e-06	7.01759930798112
KIAA0895L	-1.01097631393982	6.53536895329143	-5.78794812562264	1.81274986741307e-07	3.51821453859148e-06	6.96316154988833
CAMK1G	1.13899355237985	6.93086482189628	5.78366117444837	1.84435365598388e-07	3.55819398046437e-06	6.94649799290371
RILP	1.4619106019628	8.35227341994063	5.77902445448337	1.8791482437211e-07	3.61668924479035e-06	6.92847962041543
IFT52	1.07921171008209	7.96578933368256	5.77824906650365	1.88502975042519e-07	3.62349505224009e-06	6.92546693223628
SCN3A	1.33778339641533	5.62632319643793	5.77218024110269	1.93169513046395e-07	3.70020321969321e-06	6.90189193935385
FLJ11292	-1.08494809832186	5.98872066596822	-5.77096820209124	1.94115059631023e-07	3.71391499296421e-06	6.89718466464233
AHSA2	-1.58809453147756	8.50711451685001	-5.76574470488886	1.98242588045825e-07	3.78392906840243e-06	6.87690171895197
FBXO15	1.72765941347809	7.62400244333857	5.76174746372994	2.01459529878854e-07	3.836273521262e-06	6.86138462391308
DNAH10	1.01197872500165	7.0796609452593	5.76063896291378	2.02360727236114e-07	3.84890103203089e-06	6.85708213537237
DCDC1	-1.32717556038991	5.23606516465863	-5.75885528344323	2.03819193162297e-07	3.87208565905388e-06	6.85015963683093
SLC22A12	1.04434392635377	6.87294812799022	5.74968500576793	2.11482785982668e-07	3.99887976723016e-06	6.81458130271466
H2AFY2	2.13746680019529	9.79564172324079	5.74817782155708	2.12769255282289e-07	4.01114006788309e-06	6.8087356937827
CDRT4	-1.39214987044883	7.16709874716256	-5.74805375319726	2.12875498128514e-07	4.01114006788309e-06	6.80825451876295
ZRSR2	-1.34991461472263	8.15685111594203	-5.74204687999368	2.18082427471428e-07	4.10446869025678e-06	6.78496234730931
CDK5RAP3	-1.15469028583014	9.63672471311332	-5.73939333164366	2.20422422949771e-07	4.13177404054502e-06	6.77467568300123
TTC18	-1.54893805418377	7.19115864326873	-5.73639997221076	2.23091815386215e-07	4.17445067054274e-06	6.76307370729488
ZNHIT2	1.14015496145572	6.98187506722542	5.7309680266534	2.28017558890961e-07	4.23166149450404e-06	6.7420254030456
STAT1	1.3041642877168	9.44872246376812	5.73043679122076	2.28505009259728e-07	4.23166149450404e-06	6.73996728747483
LOC100133985	1.10672281130015	6.51110000785752	5.72486306882313	2.33681716082217e-07	4.30779054036625e-06	6.71837756738961
IL11	1.52782519560108	7.34467459542518	5.72400437820845	2.34489459711249e-07	4.31775751156237e-06	6.71505209863672
TIMM10	1.81016540973785	9.60326750445259	5.72099603648773	2.37341098705242e-07	4.36529413284146e-06	6.70340301376609
SLC2A13	1.11910223066994	6.61558993661603	5.71614685437006	2.42009856678643e-07	4.44610608286774e-06	6.68463024723785
ENOPH1	1.46452155420032	9.2497583693033	5.71424755377128	2.43863075738595e-07	4.47506736148224e-06	6.67727896246254
MDM4	-1.12688660164008	7.83635459848088	-5.71256539799748	2.45516101719143e-07	4.49011178336355e-06	6.67076886069741
TRA2A	-1.70389025609029	8.19454671538327	-5.70578416303273	2.52292716307317e-07	4.59844007276256e-06	6.64453170514712
FBLIM1	1.25551823942473	8.43418019870787	5.70305897463698	2.55067715602235e-07	4.64378351142041e-06	6.63399083223584
LOC388692	-1.6777025522309	6.65295488493103	-5.69845671071275	2.5982259757699e-07	4.71442416950302e-06	6.61619359087616
U2AF1L4	1.21338996342513	7.75618348908678	5.69807117377538	2.60224864733935e-07	4.71642980734701e-06	6.61470292692566
ARPC1A	1.31809248379783	9.10647123170945	5.69625162661154	2.62131675000444e-07	4.74566941739326e-06	6.60766820024276
MUL1	1.79266012835959	8.99715533717479	5.6937009312622	2.64827913702983e-07	4.78911955350797e-06	6.59780805538365
PTPN11	1.34587404420429	9.31748778156103	5.69325171018662	2.65305591642638e-07	4.79239720680059e-06	6.59607167789862
CENPH	1.23131838387065	6.97142382844421	5.69267246709303	2.65922782387014e-07	4.79305726523903e-06	6.59383279731742
WDR6	-1.35660567852178	9.0769349088528	-5.69266094321001	2.65935075581085e-07	4.79305726523903e-06	6.59378825622269
ARHGEF15	1.05449115622931	7.3440030956871	5.68433309730943	2.74966995816482e-07	4.93384175512215e-06	6.56160860550197
SAFB2	-1.26084638838872	8.06248786607299	-5.67308097004892	2.87652461307081e-07	5.14433334286679e-06	6.51815598733529
HINT2	1.89000156926056	9.30275847092719	5.67196543555753	2.88941100759487e-07	5.16166936572224e-06	6.51384978205614
RSAD1	1.58433295563021	8.35330680740353	5.6707180346367	2.90388810452529e-07	5.18180562757841e-06	6.50903490394977
SNRNP48	-1.1976375053952	8.3313741960887	-5.66942524340715	2.91896745516417e-07	5.19307205243089e-06	6.5040452241014
TRIM52	-1.34553473661128	6.9289825030557	-5.66935078933479	2.91983824807304e-07	5.19307205243089e-06	6.50375787230434
CLCA4	1.06433298856415	5.50434914056225	5.66600421723033	2.95924436145176e-07	5.25160302871466e-06	6.49084334530819
CCDC9	1.07152398980537	7.69226775292474	5.66087681398198	3.02063907170692e-07	5.34296191162864e-06	6.47106186384104
TNFRSF1A	-1.21734561311731	9.56774919713637	-5.65651997047696	3.07379272472497e-07	5.41329052076564e-06	6.45425827561377
NRAS	1.06542831022441	9.82329972655841	5.65398797875444	3.10510562694866e-07	5.45526473105501e-06	6.4444949725485
IGJ	1.66775400191977	6.36132799511088	5.65377533625059	3.10774962411187e-07	5.45526473105501e-06	6.44367509983997
STAG3L3	-1.84012018654839	6.65356463925266	-5.64434341779765	3.22728526291491e-07	5.62728136485752e-06	6.40732027503191
CSPG5	1.31155085245929	7.42214829387114	5.63982683513812	3.28611980823427e-07	5.70028958580723e-06	6.38991915806645
LOC728175	1.28998580537535	6.56624201536581	5.63863948110597	3.30176136853806e-07	5.72128360612591e-06	6.38534546023819
RHBDF1	-1.26162798727327	7.72779858704383	-5.63250651787108	3.38372951850445e-07	5.85704016334705e-06	6.36172682599149
HIST1H2BB	1.16409104319476	6.64268341348001	5.63161465216253	3.39581529786001e-07	5.87167336048158e-06	6.35829294651075
CCDC140	1.0324016133159	6.69935791234503	5.63095248531653	3.40481590902781e-07	5.87698269986487e-06	6.35574358680789
HSD17B7	-1.05053980092348	11.4044250710669	-5.62960900078711	3.42314974502816e-07	5.881196804237e-06	6.35057147296193
CEP164	-1.18048217546008	7.93409432163436	-5.62568668455545	3.47723402867545e-07	5.95513162516907e-06	6.33547402023829
STAT4	1.15874496445121	7.05019526575869	5.61755102462611	3.59211442685887e-07	6.10789046729197e-06	6.30417122016349
MTMR3	1.00381571665232	7.48541018508818	5.61749789926888	3.59287674546586e-07	6.10789046729197e-06	6.30396686949353
CDH7	1.0951777791606	5.79548137785926	5.61468410265671	3.6334817644655e-07	6.13819223470363e-06	6.29314440585161
MNT	-1.02301048917649	8.42361514667365	-5.61174503955728	3.67637729184585e-07	6.18480662614691e-06	6.28184227224321
TRIM17	-1.13075644679267	6.68933504365287	-5.6111854458151	3.68460090802918e-07	6.19219780458501e-06	6.2796906080137
POMZP3	-1.02580920551437	7.16168095826785	-5.60814694696515	3.72957115488144e-07	6.24828775761329e-06	6.26800881875691
BCKDHA	2.56219096915133	9.43266758844072	5.60117781475961	3.83476806593004e-07	6.39141188885474e-06	6.24122417712395
MAGI3	1.1843153548921	6.82545461637856	5.59506438882856	3.9294517026995e-07	6.5089595981089e-06	6.21773844842919
MGC15885	1.11480210763935	6.25294766195216	5.59256307222853	3.96885226205959e-07	6.54739127762423e-06	6.20813197407195
NLRC5	1.26658319814974	7.87352005098655	5.59203049474273	3.97729150623967e-07	6.55462505416684e-06	6.20608678055107
TMEM203	1.18035366370978	8.53565192299633	5.58732753424038	4.0525862487882e-07	6.65159003900089e-06	6.18802970935468
SLC25A16	-1.05114255689792	7.53210682591235	-5.57393797883089	4.2747286843059e-07	6.94568227529381e-06	6.13665139837689
NPTX1	-1.17331265368066	6.64762795180723	-5.56700868557627	4.39435710344388e-07	7.12573433213412e-06	6.11008048318524
ZNF662	-1.11824369949027	6.68494141784529	-5.56492914616662	4.43089757643773e-07	7.17778768720128e-06	6.10210874807418
EPHB4	-1.36288754177148	7.79009600488912	-5.553926189066	4.6292727894062e-07	7.41802264367504e-06	6.0599485272627
AKAP10	-1.11964946365682	7.15385899528549	-5.55096986287376	4.68404744445469e-07	7.48290464767776e-06	6.04862608796958
SESN2	1.11041609759367	7.57400910913218	5.5495766446427	4.71008169395086e-07	7.51706720099739e-06	6.04329098903201
ZNF404	-1.58676288291904	7.01108490160643	-5.54689733231629	4.76054956231818e-07	7.57517763523603e-06	6.03303242996555
SLC22A18	-1.22266037359328	7.90472081561027	-5.54399540591805	4.81581138353469e-07	7.64805723355651e-06	6.02192364269552
CHADL	-1.13479662296439	6.42193894517199	-5.5393316940629	4.90594923793289e-07	7.76071245887095e-06	6.00407523208156
NEK5	-1.64065444629617	6.60813693888598	-5.53780922841823	4.93573279401664e-07	7.79257735164717e-06	5.99824986562614
LEPREL1	2.25102773533695	9.44425980199057	5.53575848758449	4.97613242313102e-07	7.83341118644198e-06	5.99040413757136
N4BP2L2	-1.11755788444989	8.27413602042954	-5.53382614727035	5.01449740862421e-07	7.87846254666936e-06	5.98301239842661
PNO1	1.23949271933338	8.13317367644491	5.52897510282187	5.11209873031415e-07	7.99296906895444e-06	5.96446013754678
USP54	-1.15186020943665	8.11552203527152	-5.52871575534176	5.11736905439163e-07	7.99347879249753e-06	5.96346846772277
CEACAM19	1.08764129706739	7.63762814632443	5.52685911867298	5.15525519835561e-07	8.0371273666167e-06	5.956369744204
MAS1	1.12468583832583	6.12827556207438	5.5198552070294	5.30067750208597e-07	8.2343684663564e-06	5.92959897173267
CENPA	1.56458778982689	7.023167703597	5.51238652812097	5.4601997024717e-07	8.44737307079999e-06	5.90106607053605
GSDMB	-1.06638229766318	7.39049495233106	-5.51127765315007	5.48428340359267e-07	8.47652101203468e-06	5.89683105450602
CLINT1	1.13620136670859	9.79553955561376	5.50447213841295	5.63439949569369e-07	8.66711100350903e-06	5.87084660860074
ATP13A5	1.19404692291142	6.60415835673127	5.50286232246259	5.67049614381031e-07	8.71357926983271e-06	5.86470190599271
METTL7B	1.47940804704257	7.95924695206915	5.50093046930861	5.71411434633839e-07	8.76471410220615e-06	5.85732889564067
IFI6	2.1949589882828	9.15987511236249	5.49928124281283	5.75161245803754e-07	8.81386906247326e-06	5.85103533429478
FYTTD1	1.15194793116146	8.41913488484372	5.49068601448746	5.95099535139883e-07	9.0763907401948e-06	5.81824716876913
ACN9	1.39946361990269	7.27799823485245	5.48975049917162	5.97310266660378e-07	9.0961959068573e-06	5.81467966282318
SEMA5B	1.59996060144975	8.21195215400733	5.48710513255069	6.03605409531877e-07	9.15430455525502e-06	5.80459306445143
SLC7A7	1.2660267875844	7.87334283376986	5.48039874559323	6.19858559223525e-07	9.37441845366392e-06	5.77903054312593
BEST2	1.32230482763472	6.69116801134975	5.47957827085506	6.21876339488784e-07	9.39614465468708e-06	5.77590400065569
NEK8	-1.14242735288958	8.32336557482102	-5.47741705695902	6.27222365612507e-07	9.45042309865555e-06	5.76766924252336
MLXIP	-1.00789146052893	7.28989019835865	-5.47075211375369	6.4399529817667e-07	9.6760892059686e-06	5.7422821442574
MLLT6	-1.05906824402555	8.32523766963506	-5.46843883376671	6.49919432698428e-07	9.75603293262347e-06	5.73347356909377
C1GALT1C1	1.01904424665696	8.69719249205518	5.46509538472362	6.58576618335063e-07	9.86384757261067e-06	5.72074486195971
KRBA1	1.967240901132	8.58537657473372	5.45653214813398	6.81270174808798e-07	1.01325620203623e-05	5.68815803710256
MARS2	-1.00495306062161	6.8982732675048	-5.45349274497174	6.89508525202738e-07	1.02179600816808e-05	5.6765966184209
ITSN1	1.2777455818218	7.94520866509516	5.45324948536687	6.90172104236741e-07	1.02179600816808e-05	5.67567140610077
IGSF10	1.21254314629948	7.25807215697573	5.45268662108575	6.91709930859288e-07	1.02313581447412e-05	5.67353067328564
TCIRG1	-1.08180928541639	8.57535742343286	-5.4507346358505	6.97069197809476e-07	1.02917970054665e-05	5.66610739277446
PTBP2	2.04977965355653	8.77394641286887	5.44601251951183	7.10203500055645e-07	1.0447552307006e-05	5.6481538058501
POLR2K	1.05066052419568	8.77516822420115	5.44520743141598	7.12466970149782e-07	1.0471321369465e-05	5.64509345631011
LOC100131655	1.01727892982921	6.28986172481229	5.44462097005605	7.14120246550602e-07	1.04761236890452e-05	5.64286427639201
CALHM2	1.37050316667218	8.2322306429195	5.4444022845622	7.14737702048423e-07	1.04761236890452e-05	5.64203306207601
CLEC11A	-1.70216535391566	7.8286211169897	-5.43080756456628	7.54171034827882e-07	1.09943039856288e-05	5.59038605404029
PLA2R1	-1.13661854945055	6.09016132931727	-5.42972675180107	7.57396359803216e-07	1.10214463986846e-05	5.58628219055978
PANX3	1.06220594692506	5.53364194691811	5.4279994704788	7.62579040564797e-07	1.1069936285408e-05	5.57972434932656
PRRT2	-1.20477865272905	6.5361224711891	-5.42500183566565	7.71656312683381e-07	1.11332302166772e-05	5.56834542038123
ASH2L	1.12614354978154	9.11376809656015	5.41612889505609	7.99152212934771e-07	1.14691906466086e-05	5.53467869182441
RNF5	1.01370341463657	8.33052961829928	5.41601347177201	7.9951616618593e-07	1.14691906466086e-05	5.53424088445037
NKTR	-1.14278435265788	7.45916173022525	-5.4144984976679	8.04308326658618e-07	1.15277063094768e-05	5.5284948432193
NPHP3	-1.14079552443565	7.16599407132879	-5.41281055914914	8.09680878629591e-07	1.15841688184111e-05	5.52209353390453
MGC24103	-2.23514857486264	7.04535111637856	-5.4061214868789	8.31320775682266e-07	1.18492203712319e-05	5.49673386673727
KCNN1	1.0026460637495	7.6103291657063	5.40595352329128	8.31871412219227e-07	1.18492203712319e-05	5.4960972434873
GNGT2	1.04584244811664	6.64426186729527	5.40496455543349	8.35120834178228e-07	1.18745809376952e-05	5.4923489732788
POGZ	-1.14155519588243	8.39828930766545	-5.39883889312117	8.55527601353446e-07	1.21254762414903e-05	5.46913834012405
TMEM91	-1.14065613209983	6.63145364990396	-5.39876819311103	8.55765967188742e-07	1.21254762414903e-05	5.46887051377457
DUSP4	-1.37888615269595	6.89921846560154	-5.39485421139192	8.69064364201305e-07	1.22816115175197e-05	5.45404573847226
HEXDC	-1.20590282558255	7.56026184878645	-5.39435580645218	8.70772293566843e-07	1.22950005852359e-05	5.45215826795133
ZNF337	-1.11401247429829	7.93711702287411	-5.39405977605442	8.71788289415672e-07	1.22986049519923e-05	5.45103722754694
KIAA1524	1.01084384236396	6.25633088108958	5.3831040729632	9.10219846015069e-07	1.27849906607521e-05	5.40956643326641
DLAT	1.00754935883093	7.69240077946569	5.37974434151435	9.22335686707143e-07	1.28991358538014e-05	5.39685562010035
DNTTIP2	1.9063545723057	9.51893411751353	5.37577559834948	9.36852094653257e-07	1.30569722536717e-05	5.38184488698776
MAPRE1	1.01898620424003	9.66075969285839	5.37447712337308	9.41650085994216e-07	1.31125382775784e-05	5.37693472070308
VPS35	1.15169036841321	9.87958536092195	5.37129812851819	9.53498969248607e-07	1.32319466402079e-05	5.36491542641784
FPR3	1.09294666687078	6.60395622524882	5.36662032121976	9.7120121573183e-07	1.33742845440686e-05	5.34723460978412
FAM132B	1.14528725334304	6.89331846673651	5.36529866602594	9.76261020242614e-07	1.34210985665496e-05	5.3422402553042
NSUN6	-1.64673847800543	7.69084984686572	-5.36501695230151	9.77342873876765e-07	1.34245558555358e-05	5.34117576240928
SERPINA1	1.3641149710711	9.1603163160468	5.36104166243987	9.92735228870569e-07	1.35897971593146e-05	5.32615702914606
TPRG1	-1.65087252907785	6.71490405866946	-5.36037410146517	9.95343290182668e-07	1.36139720578538e-05	5.32363541436985
ANKRD31	1.20576524294982	6.16911733053955	5.35924329710302	9.99776547284187e-07	1.36630493997831e-05	5.31936425738936
CRYGB	1.25741385229379	6.70343285804086	5.35839419959036	1.00311813887904e-06	1.36971376277513e-05	5.31615737623154
PRR19	1.17725078558189	6.67103793888598	5.35485028332722	1.01718399776965e-06	1.38540974658314e-05	5.3027749153439
ZNF493	-1.15970118072289	7.00085205185961	-5.35149973226389	1.03066055436987e-06	1.39787660926994e-05	5.2901259675417
SAC3D1	1.95591237125976	9.19580414003842	5.35035601638038	1.03530084658927e-06	1.40181815634914e-05	5.28580897159246
MYCBPAP	1.08501297729379	6.45823213864152	5.349416051616	1.03912984298043e-06	1.4034763718851e-05	5.2822613245308
RASEF	-1.50695310188005	8.20831283202375	-5.34693512004115	1.04930301238241e-06	1.4136734834322e-05	5.27289893566199
FOXF1	2.20993690790083	6.69111488405797	5.33680010967361	1.0918883374076e-06	1.45982492337458e-05	5.23467058637722
RBM6	-1.70408942841421	8.21475311183866	-5.33135456845022	1.1154661018985e-06	1.48548109303073e-05	5.21414283097596
POMT2	-1.12779955918178	8.32909475030557	-5.32885416613833	1.12645907245042e-06	1.49642266428151e-05	5.20472010038201
PARG	1.06857775853965	7.04635620185088	5.32470525347542	1.14493496255949e-06	1.51474333385428e-05	5.18908901341561
ISOC1	1.4879855899146	9.12058959647285	5.32404555524523	1.14790002672371e-06	1.51742434440248e-05	5.1866040551591
RAD51	1.0986601507348	7.60331937611315	5.3218968863775	1.15760977649137e-06	1.52900957978235e-05	5.17851131046919
RPA2	1.02628568896465	9.22201075571853	5.32039893598908	1.16442664110367e-06	1.53550452746517e-05	5.17287023202543
RAB5A	1.02085407784986	9.54988536650952	5.31562042306956	1.18643728590951e-06	1.55564733181664e-05	5.15487940140437
LOC439951	1.29750171834039	6.17104273476515	5.31445931163887	1.19184698099611e-06	1.56147407955949e-05	5.15050889613719
ADAM8	-1.06618801309083	7.26877586240615	-5.31279748499338	1.19963172007663e-06	1.56786144045909e-05	5.1442543538025
DKFZP586I1420	-1.18296870291606	8.23478100715907	-5.30875825048092	1.21876213701307e-06	1.58772985246497e-05	5.12905546048224
SMCP	1.01405729407189	6.8163524012572	5.30808068468802	1.22200040609005e-06	1.58996647341524e-05	5.1265063768561
LOC647070	-1.04222866814511	6.89425823537629	-5.30679903792748	1.22814886892442e-06	1.59518803516091e-05	5.12168503896326
GMFB	1.13882864280749	9.72618565601537	5.30673977390325	1.22843391091441e-06	1.59518803516091e-05	5.12146210948255
ABCF1	1.41537349055011	9.30467546481579	5.30600442216701	1.23197613961952e-06	1.59722199272084e-05	5.11869607278817
TMEM9B	1.01874698898617	9.49909031822944	5.30207207797305	1.25108939907164e-06	1.61505724765411e-05	5.10390721381356
ZWINT	1.28340075590825	8.53659447354636	5.30194195695155	1.25172680850535e-06	1.61505724765411e-05	5.10341792960413
EIF4E3	1.13939539075533	7.14245982276934	5.29874009769465	1.26751227653717e-06	1.6315183897115e-05	5.09137980120656
LEAP2	-1.01457412854164	6.5763709118212	-5.2902766632121	1.31018526732441e-06	1.67449366488467e-05	5.05957421829709
SH3BGRL2	1.50618714954323	8.0253501473721	5.28973269707999	1.31297571280957e-06	1.67536529984154e-05	5.05753072237932
FAM83D	1.77465584120548	7.77976367923869	5.2858949278648	1.3328292781732e-06	1.69401343869702e-05	5.04311603319156
TSC1	-1.2083883806931	8.11760641243234	-5.28568318475486	1.33393320851061e-06	1.69408469615013e-05	5.04232085238513
TTK	1.5855335202072	7.24377130469705	5.28033730446791	1.36210355561881e-06	1.71797712804494e-05	5.0222493521407
E2F4	1.30088350314444	8.54005732722193	5.27894995294952	1.36950922480782e-06	1.72474907420704e-05	5.01704183559269
PTPN20B	1.02600509176817	5.74929735830278	5.2787980383896	1.37032254091789e-06	1.72474907420704e-05	5.01647164915015
NUMB	-1.1401867176453	6.71517116797625	-5.27726467400855	1.37855842469468e-06	1.73171360155703e-05	5.01071680383785
SLC9A8	-1.08855734999338	7.38519813741924	-5.27189230663674	1.40779931730156e-06	1.76316585926634e-05	4.99055942007015
CTCFL	2.46245596638753	7.35076313549852	5.26491445218751	1.44668922334925e-06	1.80607140338899e-05	4.96439111991766
VWCE	-2.04694756580167	8.02549705884407	-5.26437843811994	1.44971985634704e-06	1.80649434477901e-05	4.96238157021693
WDR90	-1.07503542777704	7.37195913043478	-5.26219311773159	1.46214033365379e-06	1.8169425652714e-05	4.95418956656579
ANKRD36	-1.37608883864028	6.57392244456085	-5.26090647180694	1.46950190613162e-06	1.82468796593164e-05	4.94936705405535
FAM156A	-1.07616427503145	8.64739681255457	-5.25771597525403	1.48791374076605e-06	1.83552831303868e-05	4.93741082526524
ZDHHC20	1.13521879508142	9.14376983184914	5.25768387580156	1.48810012731603e-06	1.83552831303868e-05	4.9372905497857
SIRPD	1.04736795561366	6.7520058342937	5.25762357784927	1.48845031137113e-06	1.83552831303868e-05	4.93706461639686
STAT3	1.23376603697206	8.49886274332111	5.25572887160889	1.4994952361616e-06	1.84352391505891e-05	4.92996580805684
AIFM1	1.2823162327883	8.90077183045224	5.25310304955301	1.51493521235654e-06	1.86109100138056e-05	4.92012955923506
TRIM25	1.56967582497021	9.05919367207962	5.24829273038028	1.54362599116764e-06	1.89202436688455e-05	4.90211567571872
ZNF630	1.12950027624785	7.32657791251964	5.24670991726487	1.55318266728895e-06	1.90085572914916e-05	4.89618982802697
BCAS2	1.10665246637098	9.58143824532914	5.24332175885939	1.57383524572094e-06	1.92031655981664e-05	4.88350756278017
PRR14	1.47319882967033	9.44269083376986	5.24056808935653	1.59081862961849e-06	1.93670199632441e-05	4.87320283790543
TNFRSF25	-1.0088730348868	6.89166759629824	-5.24056172723982	1.59085807578327e-06	1.93670199632441e-05	4.87317903240115
TGDS	1.39001444632927	7.44163684267505	5.23954980571914	1.59714438951825e-06	1.94143107859711e-05	4.8693928236287
CEP97	1.13908398295379	7.25136592474245	5.23114428699231	1.65031263245571e-06	1.9910898752919e-05	4.83795480088891
RAPGEF3	-1.28043849208923	8.33553187166055	-5.22986196367094	1.65857509204616e-06	1.99725590650624e-05	4.83316060179197
IL3RA	1.16201391377598	6.79482412589488	5.22837919578563	1.66817970395753e-06	2.00214425606163e-05	4.82761763275164
ALDH1L1	-1.03066509817291	6.71437261585472	-5.2272840382004	1.67530859767166e-06	2.0077623497819e-05	4.82352408412488
CNN3	1.33467733646399	8.7881717643618	5.22565160240081	1.6859904134804e-06	2.01906718627686e-05	4.81742294680687
GRAMD2	-1.66085058864027	8.47140221808975	-5.22336611388336	1.70105783390152e-06	2.03409778111583e-05	4.8088824371452
CEP290	-1.0623170000993	7.54585329090274	-5.22061187870109	1.71939117211547e-06	2.04890485737422e-05	4.7985924298602
IL7	-1.59696574119555	5.80403889558233	-5.22055418712727	1.71977725704016e-06	2.04890485737422e-05	4.79837691524087
ZNF436	1.08400536302628	7.37380104129562	5.21736188298808	1.74127397555713e-06	2.06993943844354e-05	4.7864532328979
CCDC107	-1.09538087322918	7.68917068744543	-5.21644180230823	1.7475185201886e-06	2.07561648779536e-05	4.78301719196782
MRPL23	-1.05530682601284	8.23236299022176	-5.21583963700934	1.7516172786533e-06	2.07765198415172e-05	4.78076854731667
E2F8	1.18696802335165	7.26865004889122	5.21018269217766	1.79058583542063e-06	2.11611119892144e-05	4.75964948638184
LRP5L	-1.01775614007679	6.6386225440894	-5.20811117763014	1.80506744239838e-06	2.13011133877771e-05	4.751918381222
RALYL	1.45580129149014	6.76314289523311	5.20509157990522	1.82638297879138e-06	2.15055598092646e-05	4.74065131383642
FLRT1	1.19370035326195	7.23387731543566	5.20447864070785	1.83073980997433e-06	2.15411721308988e-05	4.73836459045122
TPX2	1.39216273720707	8.14224700960363	5.19570126469654	1.89426010340024e-06	2.21435307965811e-05	4.70563119376835
SNX17	1.15615493270885	9.08392326383796	5.19366481427026	1.90930372392342e-06	2.22915880474479e-05	4.69804010347096
XYLT2	-1.01754365278697	7.96650672970141	-5.19148380567779	1.92554519202554e-06	2.24281621898248e-05	4.6899115915392
GPR84	1.11178542562558	6.61595176200454	5.18391901029755	1.98293557262045e-06	2.30468148113262e-05	4.66172949075614
LOC401098	-1.18532683748179	7.55178341924219	-5.17878632941311	2.02282657939705e-06	2.34094755254919e-05	4.6426182651101
RP9P	1.26579956080365	8.44123349938886	5.17564148614269	2.04765592522067e-06	2.36629402023178e-05	4.63091271951321
ATXN2	-1.311245020472	8.34656010110005	-5.17322803956177	2.06691318023256e-06	2.38148720114404e-05	4.62193164434682
GGH	1.97404443505892	7.61582166387288	5.17288788514499	2.06964156467333e-06	2.38148720114404e-05	4.62066598695147
INTS3	-1.09069672789785	7.75659815601537	-5.17269213881113	2.07121325014822e-06	2.38160061274156e-05	4.61993766427542
MAP1LC3B	1.35382886061829	8.24308258826611	5.16270556332585	2.15296953632802e-06	2.46372687715567e-05	4.58279618091319
ADAP2	-1.08433345445519	7.88441271311332	-5.16141481532865	2.16376466444639e-06	2.47219670177419e-05	4.57799800750545
UBE2D4	1.22308859878525	8.21190763401432	5.16040501346415	2.17224709582057e-06	2.47838523628307e-05	4.57424457953236
GRAMD1A	-1.36937148247385	7.85627469844596	-5.15890713009812	2.18488954397057e-06	2.4910514285876e-05	4.56867755045059
PITPNB	1.10894031030716	9.96828659856819	5.15274473284836	2.23766473704179e-06	2.54404541517262e-05	4.5457818918203
CETN2	1.4100512763968	11.2574619245678	5.14805811674964	2.27863602034773e-06	2.58335964522874e-05	4.52837740620032
FGR	1.29780120064875	7.43956857971015	5.1454550579453	2.30170921062197e-06	2.6051265835206e-05	4.51871356088968
GPC2	-1.0845965495995	6.9524385638205	-5.14416304823524	2.31324632619519e-06	2.61018595569509e-05	4.51391778279043
SIPA1	1.35867001947901	8.00277280321285	5.14334534972759	2.32057731147313e-06	2.61472204863422e-05	4.51088286379962
LENG8	-1.21421711114789	6.52058603579536	-5.13985455855619	2.35213060336081e-06	2.64442944815954e-05	4.49792906303339
DLGAP5	1.84256820566331	7.29825239427274	5.13706324832833	2.37766354816405e-06	2.66757020008107e-05	4.48757373547567
KRT75	1.05672238100755	6.5744751292125	5.13570048174903	2.39022768698638e-06	2.67980658914763e-05	4.48251898958491
ELMO3	-1.09893065517013	7.01937618229439	-5.1300700538693	2.4428313694213e-06	2.72739986177799e-05	4.46164103665175
ZNF83	-1.3558221079538	8.41793417548455	-5.12989476157043	2.44448716503762e-06	2.72739986177799e-05	4.4609912060461
GALNT14	1.01704474288362	8.24299187969268	5.12779938878443	2.46436524149863e-06	2.74249840000121e-05	4.45322416035878
ARRDC2	-1.00824461536807	7.55438328985507	-5.12751620942308	2.46706378968832e-06	2.74312381622359e-05	4.45217459052522
MUM1	-1.03234339701112	7.61871992788546	-5.12548418821006	2.48651300779871e-06	2.76143949363756e-05	4.44464390833369
RPL17	-1.38414151952866	8.78655355823293	-5.11933302665064	2.54630855587679e-06	2.81774599223805e-05	4.4218557796745
YIPF1	1.02546478397657	8.07309774105116	5.11192294529788	2.6202155243482e-06	2.87974332985298e-05	4.3944199791468
DEPDC1B	1.48095481532173	6.66169855788371	5.11039980488209	2.63566550117525e-06	2.89475571722148e-05	4.38878276001341
BRAF	1.06016319090924	7.35232901719923	5.10815776413009	2.65857018753293e-06	2.9119989310193e-05	4.38048622376668
LOC100190986	-1.19811662175626	6.948723462022	-5.10522845521916	2.68879009956886e-06	2.93713983376552e-05	4.36964895264652
PRPF38A	1.09832286846287	7.81746932652349	5.10322282370992	2.70967484823022e-06	2.94998742567932e-05	4.36223052709315
ANKS6	-1.02477219765325	7.33419655910599	-5.10248872555961	2.71735871975903e-06	2.95636193959248e-05	4.35951557359419
CDCA8	1.21871087501655	7.67723175624236	5.10117913943251	2.73111932628778e-06	2.96733912285582e-05	4.354672698528
MIR612	-1.40345129340991	8.75376888178802	-5.09747392300715	2.77042317746656e-06	2.9899486989387e-05	4.34097376304747
RPRD2	1.21067302881305	8.86063293190152	5.09130945327059	2.83704544087066e-06	3.04787594628387e-05	4.31819239935983
SEMA4B	1.31618542299418	8.5307629559979	5.09128671597919	2.83729405527137e-06	3.04787594628387e-05	4.31810839460657
ZNF354C	1.0725278228684	6.80755811140213	5.09045579153861	2.84639421772625e-06	3.05562120305314e-05	4.31503859344112
FAM65A	1.23780060889712	9.18204159926663	5.089635817935	2.85540247769914e-06	3.06075128241946e-05	4.31200947104863
MRPL28	1.19065470099629	8.59326516011874	5.08933213220901	2.85874586283998e-06	3.06075128241946e-05	4.31088766002924
GJB3	1.17749280967828	7.46577605098656	5.08727132463018	2.88153556708709e-06	3.07477619034006e-05	4.30327586246925
LOC100128288	-1.01259906595062	7.67188395477562	-5.08711635901368	2.88325645113845e-06	3.07477619034006e-05	4.30270353783081
LAMP3	1.9465073209569	7.34204316509516	5.08654637611683	2.88959474395768e-06	3.07950416780249e-05	4.30059852404862
HMMR	1.32220165440884	7.50263858425004	5.08173202048811	2.94367846388179e-06	3.12688724462518e-05	4.28282279625381
MYO5C	-1.11584663163644	9.15640321547058	-5.08115645502942	2.95021026606493e-06	3.13171696464029e-05	4.28069818331199
RIMKLB	-1.0569043633159	8.4184309544264	-5.07798291308083	2.98648095304718e-06	3.15777878142013e-05	4.26898548904074
CLK1	-1.26961565310142	8.96527232198359	-5.07516665976163	3.0190337043937e-06	3.18794714683454e-05	4.25859422807882
TMX1	1.04553354254931	8.20245430312555	5.07177936641533	3.05864766699299e-06	3.21307061938114e-05	4.2460994378445
CYP2C18	1.04415228379452	6.00649766614283	5.06983003548555	3.08167517070328e-06	3.23305921380661e-05	4.23891061095441
SLAMF6	1.27303005390242	7.54133745783133	5.06525652776867	3.13637073720129e-06	3.28179283254416e-05	4.2220491623851
SCARNA17	-1.79944666711903	7.15515699476166	-5.06509857934156	3.13827656282135e-06	3.28179283254416e-05	4.22146696728933
DSC2	1.69537425954918	9.05168758529771	5.06302075079163	3.16345375157658e-06	3.29745691822944e-05	4.21380889761464
MRPL13	1.36846296311068	8.15845967539724	5.06130940057835	3.18433876378628e-06	3.31281884132129e-05	4.20750259955235
SMG5	1.32371844280419	9.1887813404924	5.05679197641105	3.24011941576158e-06	3.36003916578688e-05	4.19086063318976
PPIH	1.19715116693698	9.35686882381701	5.05412154558574	3.27354242352489e-06	3.38817928048188e-05	4.18102608804556
CPO	1.08952628837879	6.23593595634713	5.05329484736558	3.2839576128331e-06	3.394612706309e-05	4.17798204118888
ABCB9	1.50165406699324	8.53687747232408	5.04996671224597	3.32621650563594e-06	3.4317129704286e-05	4.16572957077871
AMT	-1.26633762933602	7.92140995652174	-5.04923401703688	3.33559115117705e-06	3.43919018756884e-05	4.16303266223835
PPOX	-1.04458299733549	7.26876850881788	-5.04828118396947	3.34782111039938e-06	3.4495999931056e-05	4.15952573692892
DLD	1.01887107417582	8.71251801763576	5.04508064753569	3.38922345551355e-06	3.4789571812881e-05	4.14774830339755
KLHDC9	-1.16372111391169	8.68103999877772	-5.0399603695966	3.45650446530968e-06	3.53455456613925e-05	4.12891366660087
CENPN	1.4053340259996	7.33474194307665	5.0391108080838	3.46779356691013e-06	3.54385705412365e-05	4.12578945418231
IL1B	1.13755802695949	7.84788147511786	5.00989429868191	3.87877363479491e-06	3.90218626967824e-05	4.01849527499249
MIR34A	-1.1507026218721	6.88551609289331	-5.00864382886672	3.89738857317284e-06	3.91360751940903e-05	4.0139095133959
CUBN	1.12114028503575	7.27944104679588	5.00824557520604	3.9033354543928e-06	3.91523649983747e-05	4.01244913677481
MRPS23	1.1634794271647	8.90176142797276	5.00043814173547	4.02172889072609e-06	4.01106051674082e-05	3.98383055851521
WDR60	-1.09032138061036	7.67462420831151	-5.00000461459157	4.02840496982352e-06	4.01524187097021e-05	3.98224204931243
RPAP1	1.27541102239177	7.66873507438449	4.99813223468381	4.05736336403682e-06	4.03056069473706e-05	3.97538210180903
FAM103A1	1.26716253568119	8.43489025650428	4.99813161883567	4.05737292222779e-06	4.03056069473706e-05	3.97537984568709
ZNF385C	1.51495421817489	5.89758044944997	4.99749692472931	4.06723533116561e-06	4.03652508280874e-05	3.97305475152825
CCNA2	1.28031463489673	7.31151371870089	4.99223337312255	4.14993379144981e-06	4.10232638244837e-05	3.9537779273076
KIAA1217	-1.00725426040977	7.77886264099878	-4.99081850973035	4.17244259127401e-06	4.12070124454044e-05	3.94859785713528
PTTG1	1.53523232864425	9.51648620761306	4.98795893696856	4.21830028449193e-06	4.15583550879836e-05	3.93813053875921
PEX7	1.26121306441149	7.8840511292125	4.98708342727805	4.2324387813024e-06	4.1621139369678e-05	3.93492634127302
ACTL6A	1.03076998346684	9.36818950288109	4.98692693205591	4.23497088285521e-06	4.1621139369678e-05	3.93435362648468
POLB	1.25930266000264	8.76201508887725	4.98323785558861	4.29509145385588e-06	4.21194400143276e-05	3.92085540213191
APOBEC3B	1.20111506628161	6.91415958180548	4.98151046685712	4.32352881684528e-06	4.22858381015957e-05	3.91453654371272
PCDHGA4	-1.00949629892096	5.75908524445609	-4.97583230638524	4.41831022540125e-06	4.30565529922014e-05	3.89377283587161
HMGCL	1.29993476764199	9.15040843722717	4.97292841728385	4.46756526608093e-06	4.33796562502885e-05	3.88315828535557
RALGPS1	1.04646667360651	7.61643646376812	4.9689934310373	4.53516743757337e-06	4.39812551753915e-05	3.86877942374203
MFSD1	1.14672201875083	9.6944587796403	4.96809893240868	4.55067373814156e-06	4.40543367212782e-05	3.86551157648722
SYT11	1.49865240520323	7.40499371451021	4.96772827492917	4.55711434050537e-06	4.4090285782735e-05	3.86415754481551
RDH5	-1.02167248763736	7.25560456050288	-4.96734971772721	4.56370141256965e-06	4.41094279447947e-05	3.8627747041024
STIL	1.29229306937641	7.46150611035446	4.96150537597344	4.66658525691174e-06	4.49610749991014e-05	3.84143206571334
WDR77	1.20874785174765	8.38232072236773	4.95564006235523	4.77211792483304e-06	4.58087696089033e-05	3.82002475656694
CALCRL	1.08525444670991	6.39939640946394	4.95277544513046	4.82450486204114e-06	4.6207209777618e-05	3.80957378180359
WDR19	-1.01511907725407	7.68957440754322	-4.95125938961009	4.8524570125432e-06	4.64199245691041e-05	3.80404391724266
LUC7L	-1.00251613775983	7.9709731489436	-4.94949171953389	4.88524829955311e-06	4.66713758540572e-05	3.797597291584
SIAH2	1.23194023174567	8.2293995198184	4.94846305078822	4.90443032801185e-06	4.67787168808068e-05	3.79384627736685
SUPT5H	1.36221835386601	8.57938613724463	4.94578985902813	4.95462353197061e-06	4.72017670249669e-05	3.78410027928103
P4HTM	-1.03845471589103	9.04320350532565	-4.93486303262146	5.16506544938265e-06	4.88897032319493e-05	3.74428893933383
MLPH	-1.6692378373825	8.94617876043304	-4.93438312154423	5.17450577347756e-06	4.89504007254604e-05	3.74254136705658
CYP51A1	1.26647463137164	9.02479890082067	4.93128734939705	5.23580931971475e-06	4.9472430901127e-05	3.73127021134909
PLEKHH1	-1.26749616127698	7.03335989889995	-4.93096192306989	5.24229461753692e-06	4.950477633278e-05	3.73008558764763
ENOSF1	-1.27099426502714	8.22989701850882	-4.92640193812585	5.33399904560549e-06	5.01369269705915e-05	3.71349015516548
MSH2	1.05231993538991	7.4230794468308	4.92639964525688	5.33404554892171e-06	5.01369269705915e-05	3.71348181242896
MAPRE2	1.27472910090361	7.62259496542693	4.92550977521159	5.35212359800367e-06	5.0190128891488e-05	3.71024410863067
C2CD4B	1.67984251420793	6.88233985131832	4.9222654056855	5.41854287009099e-06	5.05782809357743e-05	3.69844215734333
SMC2	1.09222052707533	7.23477338466911	4.92060600851585	5.45282508356683e-06	5.08395750438437e-05	3.69240725122439
MALAT1	-1.42139703293393	10.6521116462371	-4.9202118861809	5.46099853564816e-06	5.08864341935584e-05	3.69097404756469
RASIP1	1.70100687432146	7.86809637297014	4.9179615773518	5.50789615869909e-06	5.11787481970063e-05	3.6827919779789
ADRBK1	1.12424957415927	8.02731251021477	4.91643985675808	5.53983249201792e-06	5.1384091737495e-05	3.67726005296832
CARD11	-1.3504953955713	7.17484975571853	-4.91463616105939	5.57792109683331e-06	5.16780804426958e-05	3.67070412275173
LOC646626	1.11316897352046	6.35124749502357	4.91392984352338	5.59290602820029e-06	5.17353307364385e-05	3.66813716967486
ANAPC4	-1.29513640094996	9.2511897948315	-4.91255620570286	5.62216129563167e-06	5.19053278143208e-05	3.66314549653328
DOK7	-1.41706698270555	8.57244656923346	-4.90352239191985	5.81832086365364e-06	5.347628959789e-05	3.63033413591952
ZMAT1	-1.47467523830763	6.83371666203946	-4.90270569880198	5.83638062439343e-06	5.35722653617348e-05	3.62736928693341
AP1S2	1.30582760714286	8.14456652558058	4.90244786704215	5.84209349821424e-06	5.35729583582698e-05	3.62643332710276
COL7A1	-1.11394776428241	6.88990995634713	-4.90161556358438	5.86057247246294e-06	5.36207556096822e-05	3.62341212852489
ZNF573	-1.26406844033	7.38572687017636	-4.89885363649031	5.92230354604068e-06	5.41242970202598e-05	3.61338831084395
CHMP6	1.1325806918443	7.22994844281474	4.89869285379416	5.92591666140492e-06	5.41267201496798e-05	3.61280486855667
FNBP4	-1.04251126191579	7.95860078103719	-4.88805415032216	6.16983755774185e-06	5.58498117558861e-05	3.57422005782273
MMACHC	1.2880766631802	7.19241028025144	4.88501434616558	6.24131701055451e-06	5.63076853290372e-05	3.56320263488556
LOC727820	-1.4228574565239	7.37403350096036	-4.88046668363532	6.34976593745939e-06	5.71266922153066e-05	3.5467263435372
SLC25A27	-1.03406327707534	6.80785518421512	-4.87935289315619	6.37660608409454e-06	5.73362572644919e-05	3.54269218668026
RFESD	1.03813193865021	6.23684431552296	4.87912569042676	6.38209481516646e-06	5.73537114379078e-05	3.54186931160552
DCK	1.04478098576724	7.64391053518422	4.86873811857613	6.63802610259623e-06	5.9455383933891e-05	3.50426782126514
B3GNT2	1.09157877245797	8.44014477667191	4.86220852800351	6.80400643799145e-06	6.08072814168091e-05	3.48065160622665
NSMCE2	1.10806268966801	8.85293878828357	4.86106652264841	6.83344943178096e-06	6.09356740008841e-05	3.47652278888765
PMPCA	1.01666010576923	8.81663665112624	4.85584095455592	6.96976921919869e-06	6.19122302015304e-05	3.4576362544343
DRD5	1.09145712758175	6.38835089191549	4.83831532507769	7.44663208637472e-06	6.54647639697771e-05	3.39436673817099
MBD6	-1.13106545331325	7.98172205185961	-4.83769822639367	7.46399094768174e-06	6.55817074191145e-05	3.3921409863425
TM9SF2	1.07424963790878	9.70636264606251	4.82700886193675	7.77102574369744e-06	6.7508959268327e-05	3.35360874436816
D2HGDH	-1.34672735919502	9.0499621641348	-4.82620802854231	7.7945185149196e-06	6.76766814343207e-05	3.3507236488246
ADAD2	1.23295850950781	7.29529510013969	4.82418900671562	7.85405549636318e-06	6.81204480738753e-05	3.34345093547771
BAK1	1.17563414413147	6.84997573284442	4.82098298724042	7.94950794344371e-06	6.87271095837725e-05	3.33190562670611
TFRC	1.0249595435754	9.9905227492579	4.79784527583058	8.67276247827301e-06	7.37184810653206e-05	3.24869633995442
XKR4	-1.36328250606547	6.73804498891217	-4.7897532276185	8.94055904975449e-06	7.55972898312661e-05	3.21964217790644
ATP5D	-1.10608497004502	8.19557767801641	-4.78537325118862	9.08885693024932e-06	7.66507824680964e-05	3.20392625904871
BCMO1	1.0554073257315	6.11410792509167	4.77716240450764	9.37335407845219e-06	7.86806933470075e-05	3.17448405242828
MCRS1	1.09014203578048	7.6907217628776	4.77455017513666	9.46567304000303e-06	7.92895572979703e-05	3.16512250695976
MRPL37	1.05332894321793	8.35501924515453	4.77434927568896	9.47280965481109e-06	7.92895572979703e-05	3.16440264225758
TTF2	1.19867406919436	7.01077468290554	4.76514397960364	9.80550256465942e-06	8.18407640489669e-05	3.13143445145926
CPLX1	-1.04017584367139	6.16973548210232	-4.75948304567305	1.00157272215182e-05	8.33372424036464e-05	3.11117605600068
PPWD1	-1.09611353668245	7.08855319827135	-4.7552148723118	1.01771302728249e-05	8.44195305904364e-05	3.09590985761862
EFHC1	-1.28155586156163	8.0091504316396	-4.74831725782295	1.04433430713935e-05	8.61855678587126e-05	3.07125341021982
EVL	-1.10010140778499	8.12491047057796	-4.7453057303432	1.0561690928944e-05	8.68519111130401e-05	3.06049397385651
KIF2C	1.22002177275586	7.31614007176532	4.74324573315157	1.06433973900686e-05	8.73460942158573e-05	3.05313610693729
SLC5A6	1.55724155716272	9.17339899231709	4.74110308940393	1.07290356904097e-05	8.77815384650067e-05	3.04548476047708
FANK1	-1.32118986804912	7.55432116605553	-4.73532552388189	1.09633182091142e-05	8.92916702704025e-05	3.02486189991003
FBXO18	1.02146358898782	8.37941596158547	4.7332608956892	1.10482432676627e-05	8.97121792608254e-05	3.01749536100201
RAB32	1.28572722232887	7.75995137646237	4.73238953315785	1.10842774547753e-05	8.99144574065989e-05	3.01438685201219
GPR160	1.37704866111148	7.06638539165357	4.73087509335828	1.11471781366733e-05	9.03340495917778e-05	3.00898491337444
FOXO4	-1.08794419118231	7.04410799598394	-4.71884360483399	1.16594090324127e-05	9.36867126376817e-05	2.96610040227101
RAD51AP1	1.6372022588541	8.09670696420464	4.71813078358198	1.16904662396286e-05	9.38139139739642e-05	2.9635613996892
IQCA1	-1.21227438779293	6.80287333473022	-4.7171686013841	1.17325158540766e-05	9.39525324598149e-05	2.96013450715382
RPGR	-1.28446942006488	7.2284516746988	-4.71715365458381	1.17331702255438e-05	9.39525324598149e-05	2.96008127568543
PDLIM1	1.00130139828545	10.8336726113148	4.71620024972091	1.17749839025715e-05	9.41940449049349e-05	2.95668600172494
IP6K3	-1.29766859888455	6.19972618369129	-4.71099471153692	1.20058579904931e-05	9.5803902335786e-05	2.93815417545067
PTGR1	1.07498806955845	8.52155461463244	4.70688129784042	1.21914091833112e-05	9.69019234349024e-05	2.92351773866464
YARS	1.37765287279889	9.69531759490135	4.70648283911673	1.2209530930052e-05	9.6998273487052e-05	2.92210028196566
IL18	-1.19532009421753	9.92816499912694	-4.69420975312431	1.27807419633031e-05	0.000100548056117139	2.87847077835577
NAGK	1.15234616900569	8.56253412851406	4.69217546969	1.28779032134749e-05	0.000100968506911857	2.87124477214677
SLC22A16	1.20883763464848	6.31877914108608	4.69100737119227	1.29340186518502e-05	0.000101261152321773	2.86709628148263
FAM81B	-1.80790077745598	6.92050094639427	-4.6854097829835	1.32062494760664e-05	0.000103043163744964	2.8472238807294
LCN12	-1.19612402136568	6.60128570333508	-4.68167018398535	1.33912211127665e-05	0.000104436021095078	2.83395447563447
IKBKE	1.05783788794188	7.63974586205692	4.67805766233785	1.35723022754873e-05	0.00010549202446529	2.8211411780026
KIAA0922	1.12238302401364	7.60293148157849	4.66778432382862	1.41003963206072e-05	0.000108811984398691	2.78473050392002
DSG2	1.09291569262213	9.868419027414	4.66366964531329	1.43174747083969e-05	0.000110119226265772	2.77015892817105
MIDN	-1.03712767372236	8.46266312746639	-4.65428779476618	1.48246734904741e-05	0.000113052120905894	2.73695933437432
HOMER1	-1.20399288628691	7.75663742081369	-4.65346847141226	1.4869789019192e-05	0.000113289292682977	2.73406164197116
MPV17L	1.29052228437376	8.60805991444037	4.6512354516765	1.49934285597392e-05	0.000114070004482496	2.72616549255883
STAG3L2	-1.4594289301933	7.08526358390082	-4.65042513218462	1.50385419808544e-05	0.000114359411196836	2.72330062138761
SPATA20	-1.0982954940421	8.58675308224201	-4.64695710132241	1.52331174484655e-05	0.00011508121952773	2.71104239484035
GOLGA8A	-1.17429773856415	8.43948333473022	-4.64310297681368	1.54522304662971e-05	0.000116301773719099	2.6974250643724
GSTO2	-1.09351521183635	8.24239985297713	-4.64022672341102	1.56177460898881e-05	0.000117198840815314	2.68726657666148
AP3B1	1.0133760406461	7.96225686415226	4.63776405320902	1.57608321567295e-05	0.000118023611774848	2.67857141596326
PLA2G5	1.06658150802661	6.57699094621966	4.6301021282826	1.62142136534461e-05	0.000120966863006582	2.65153425287694
ESAM	1.63567183946776	6.94723871695478	4.62180257244455	1.67196472025805e-05	0.000123823424793458	2.62227349045185
GPX3	1.94458313170263	10.0579934504976	4.61909948692144	1.68875476351258e-05	0.000124895234500036	2.6127494953299
DDX26B	-1.17297628578049	7.18618209062336	-4.59512929642087	1.84500105145508e-05	0.000133938625949143	2.52842202352083
CBX7	1.11684603844499	7.96689136162039	4.59291640112597	1.86011488010542e-05	0.000134975212148404	2.52064872535239
HKDC1	-1.13232392670131	6.86559996018858	-4.59271344869697	1.86150703591265e-05	0.000135015631447285	2.51993590812231
HOXB3	-1.40397016556336	8.37322464396717	-4.59163644401794	1.86891174392574e-05	0.000135352830480698	2.5161534908384
LOC441461	1.26645756096915	8.3254128936616	4.58963334035687	1.88275990525392e-05	0.000136129603704115	2.50911988514439
ECHDC2	-1.24955892435125	8.89394747197486	-4.58898674497304	1.88725131609991e-05	0.000136393348356671	2.50684980762163
WDR70	1.06597571094267	7.76802916989698	4.5812948549465	1.94148689971911e-05	0.000139626417739141	2.47985802843586
PPAP2C	-1.64111756475903	7.77071701623887	-4.57948524123899	1.95446506998711e-05	0.00014043483016214	2.47351137194402
TSPAN13	1.28043925754667	9.95636328618823	4.57690036760682	1.97314966384031e-05	0.000141291493892846	2.46444804769236
TDRD6	-1.25940214841785	6.35447029387114	-4.57561744228815	1.98248759001788e-05	0.000141692647514673	2.45995074769249
FKSG49	1.0864480787601	8.84857324236075	4.5676767486551	2.04124823569179e-05	0.000145237475482181	2.43212957471938
RRS1	1.19523956878062	9.00284275903615	4.56314176860179	2.07556287197203e-05	0.00014717379364549	2.41625230622235
STX10	1.05946916836025	8.22851097031605	4.55879732819541	2.10896134298691e-05	0.000149149510201528	2.40105004189934
B3GALNT1	1.04861162614193	7.2350518267854	4.55818669204695	2.11369736743588e-05	0.000149419087622807	2.39891389737042
TNFSF9	-1.21630176555673	6.25506244866422	-4.55456304156597	2.14201542680617e-05	0.000151156540397972	2.38624069603902
PBK	1.65757217281213	7.43116509516326	4.5494788322093	2.18236994670602e-05	0.000153401630123462	2.36846851161877
MRPL15	1.18888498812558	8.97930762118037	4.53164407318534	2.32985452327392e-05	0.000162007561624815	2.30621038950213
RGL2	-1.05186158261618	9.01107344211629	-4.52387446402822	2.3970929132565e-05	0.00016575620670923	2.27912926179886
PIGO	1.15176804441944	7.44615921232757	4.51872692746605	2.44267406650349e-05	0.000168403887561458	2.26120126736177
LOC220729	-1.37232313962995	7.48931742308364	-4.51418998436013	2.48354565969447e-05	0.000170857373107576	2.24540903719761
AURKA	1.1669895115517	8.28036399563471	4.50416644653503	2.5762126590662e-05	0.000175959569324559	2.21054956362286
TP53	-1.24436847350391	8.28993644089401	-4.49891192066761	2.62612321458941e-05	0.000178538830993553	2.1922924194665
RABAC1	1.05907689353568	8.38243204627205	4.49334825612155	2.67999342004134e-05	0.000181210596494389	2.17297381833553
MYO18A	-1.04560775577585	8.20006822210581	-4.49182074770846	2.69497028688318e-05	0.000182147092926591	2.16767216391776
LOC728485	1.38750856792831	7.72977352095338	4.48652210628129	2.7475547326327e-05	0.000184774198679171	2.1492893487545
CEP55	1.90594952594995	7.86586678924393	4.48593848138316	2.75340724844428e-05	0.000184935128553529	2.14726527790978
MUC6	-1.46694391117768	6.09508061533089	-4.47549230474135	2.86023025787058e-05	0.000190922141118884	2.11106126225813
PSMG3	-1.09813186346485	9.94078272446307	-4.47519429378156	2.86333600232191e-05	0.000191050570159052	2.11002910454827
CCDC58	-1.14418411808222	7.95647989261393	-4.4716983851634	2.90001420264093e-05	0.000192861084385421	2.09792388048864
KIFC2	-1.20988813150404	7.85272449676969	-4.46637629280193	2.95672933871038e-05	0.000195666980020183	2.07950514117618
CLEC2B	1.34387981446114	7.48313855290728	4.46434861404218	2.97861936611663e-05	0.000196873831937888	2.07249090832269
TNNT2	-1.34892589539753	6.79054015444386	-4.46249204964443	2.99879998330471e-05	0.000198126682999948	2.0660701391685
DHCR24	1.34279704201973	10.2328642217566	4.46189919811807	3.00527210823772e-05	0.000198392136275538	2.06402012268227
GMNN	1.01332589760691	8.31552265584075	4.46077607853609	3.01757032292339e-05	0.000199012561389808	2.06013690793845
HCN3	1.29608592651099	6.78662227946569	4.46059166559286	3.01959431613286e-05	0.000199012561389808	2.05949934693898
F10	-1.16345790588177	5.83558861410861	-4.45936711830094	3.0330675858375e-05	0.000199493912368734	2.05526615358936
SEMA6C	1.33348437521514	7.41828473074908	4.45237960860118	3.1110721254138e-05	0.000203630376726983	2.03112298074673
PPP1R16A	-1.0269808462697	8.51291833019033	-4.448932505827	3.1502671565921e-05	0.000205779269174241	2.01922028769374
MUC16	-1.96980573053754	9.90229392421861	-4.44705170795861	3.17185421177991e-05	0.000206938527206803	2.01272812503924
GFPT2	1.3502679577734	7.77846042631395	4.4425535915033	3.22406547495509e-05	0.000209499463559482	1.99720762908102
TCP11L2	1.10946452432808	6.96965005133578	4.44243600029873	3.22544152064184e-05	0.000209504672817262	1.9968020039367
PLA2G2D	1.10537616725142	7.89516750567487	4.42837883536589	3.39410811281286e-05	0.000218964668235616	1.94835542117985
ITM2A	1.55359758670396	7.85452038536756	4.42161374472236	3.4782988656903e-05	0.000223415406283731	1.92507065434586
SERINC1	1.10627362352707	9.96374690378907	4.41257317692467	3.59397492314539e-05	0.000229568520673614	1.89398490518464
MIR21	-1.19721081949226	10.1826784585298	-4.40739867319013	3.66185322534387e-05	0.000232800554833403	1.87620850499077
GSG2	1.03354744090097	6.50437738763751	4.39557995603147	3.8215830040894e-05	0.000240871471450734	1.83565049834314
MAP3K5	-1.06122870897326	8.81983699301554	-4.39437990170379	3.83817438564656e-05	0.000241728731175488	1.83153571663366
CCDC104	-1.00648522923011	8.69179132163436	-4.38722137915969	3.93860466036278e-05	0.000246995428797848	1.807003478742
ZNF672	1.00581948207665	8.10915149065829	4.38709863857617	3.94034866006378e-05	0.000247008983277438	1.80658304319252
SAAL1	1.15353782632729	7.91041348384844	4.38523855193538	3.96687009539409e-05	0.00024819035925788	1.80021231334755
ALKBH4	1.12221881177181	7.25857664160992	4.3756528404452	4.10631098322443e-05	0.000255431818644822	1.76740573450306
HLA-E	1.02136651798954	10.634514432338	4.37546044193636	4.10915780857808e-05	0.000255510593428007	1.7667476755238
ANKRD10	-1.03373208173904	8.59562160415575	-4.3651812453006	4.26406586177184e-05	0.000263621999186483	1.73161360323405
PABPC1L	-1.12398354263207	7.68605539479658	-4.36233707934107	4.30791728579542e-05	0.000265622039509743	1.72190056385384
VWDE	-1.01294250129088	5.66183790675746	-4.35902210177471	4.35957909293271e-05	0.000268398001505876	1.71058419452645
LMNB2	1.0536603807262	8.14431807665444	4.3572586626979	4.38730516730164e-05	0.000269796738835168	1.70456631393188
TSPYL2	1.11334685380809	7.69225953911297	4.35615439563189	4.40475413739718e-05	0.000270663854577348	1.70079861528863
RAB17	-1.52090331240898	8.94688736039811	-4.35450664601832	4.43091593081943e-05	0.000271858132271566	1.69517759177044
ACCS	-1.23737026338872	8.25717057953553	-4.34647493700545	4.56060732068021e-05	0.000278231466239385	1.66779605403726
FUT6	1.00531356659605	7.95707880268902	4.3352024356692	4.74884604197587e-05	0.000287760846928875	1.62941462629252
POSTN	1.83185989681252	8.13536994691811	4.3165767669831	5.07647251173086e-05	0.000302846240210896	1.56612144317008
TACC2	-1.01912196392162	7.47569294464816	-4.31191736391976	5.16179170960527e-05	0.000307255841565495	1.55031242813158
NLRP10	1.01173460831789	5.9817137066527	4.31099174826184	5.17890526957174e-05	0.000308122231758761	1.54717304908263
LEPRE1	1.17539104038131	7.99829929037891	4.30122591438216	5.36284248171457e-05	0.00031735385945051	1.51407422705597
CCNB1	1.30813072129452	7.99444222847913	4.29180645511189	5.54623489685857e-05	0.000326533064739667	1.48219034383024
COL18A1	-1.00814302389779	8.64442598742797	-4.28872790381392	5.60747750952834e-05	0.000329538672833677	1.47177852116528
DYDC2	-1.12497987408977	6.78124809306792	-4.28701506453563	5.64183425528789e-05	0.000331196566467826	1.4659874783777
RNF43	-1.08477309661724	7.96622121162912	-4.28263931116839	5.73053170542122e-05	0.000335915540542222	1.45119930402653
SARS2	1.11129600152257	7.65121634712764	4.27463303730098	5.89632410694029e-05	0.000344012529184062	1.42416417536102
NRTN	-1.20592518335429	6.6466806458879	-4.27354461337374	5.9192180541131e-05	0.000344943227245883	1.42049111317262
IFT74	-1.18981526606978	7.48068101938188	-4.27346905033884	5.92081063652703e-05	0.000344943227245883	1.42023613367054
SPC25	1.15253667829008	6.41850082259473	4.2677243281749	6.04310836920541e-05	0.000350804068240373	1.40085884160663
CROCC	1.12052366347809	7.56269378103719	4.26704196822179	6.05779620369373e-05	0.000351484220534179	1.39855820713734
ADH1A	1.02435005380312	6.13016774890868	4.25211029825021	6.38797889803116e-05	0.000367655588623958	1.34826846416635
KIAA0101	1.14514777727393	9.31435087951807	4.25016290362409	6.43230312917334e-05	0.000369417565503891	1.34171723498565
IRX1	-1.27339417971336	5.49102710040161	-4.23732701335049	6.73198289516564e-05	0.000383360223551049	1.29857994163836
VAMP4	1.03255691541441	8.7606642613934	4.21841688586246	7.19818309081506e-05	0.000405339693588321	1.23516860465724
HSH2D	1.11425084479677	7.17938797014143	4.2161539549917	7.25601846430785e-05	0.000408169973947338	1.22759149857423
SAT2	-1.166473073067	8.83691506128863	-4.21575985740224	7.26613648504224e-05	0.000408596968882358	1.22627216315703
PRPH	1.20470709309215	7.02587548664222	4.20621091757241	7.51550182955734e-05	0.000419844913885465	1.19432706251769
ZNF830	1.08319221666887	8.71013965898376	4.20155959180163	7.63994219270621e-05	0.000425921996655034	1.17878198307747
CGN	-1.19717533549583	8.62487667696874	-4.20138447360581	7.64466590877305e-05	0.000425921996655034	1.17819692366956
CAPS2	-1.02059999970211	5.90334776584599	-4.18607378278153	8.0687461946024e-05	0.000445517143880249	1.12710070642894
PRSS1	1.10523670996624	6.3201105592806	4.18150389012178	8.19966497894754e-05	0.000451051322608523	1.11187111430814
SMA4	-1.2220535149113	7.4922682598219	-4.18076005577608	8.22116751876512e-05	0.000451889374245945	1.10939315337271
ACD	-1.01913392843075	7.46330392570281	-4.18021194835711	8.23704685759198e-05	0.000452491799343152	1.10756739211823
BBOX1	1.4300816919105	8.04998651685001	4.17997479549314	8.24392663547265e-05	0.000452715903246217	1.10677747339448
CHMP1B	1.18605550191976	7.89735581508643	4.17544672988053	8.37635403968414e-05	0.000457656356064797	1.09170032061312
KCNMB1	1.00875567287832	6.83092048053082	4.17160000600084	8.49046561220136e-05	0.000461861902935597	1.07889948916968
HMOX1	1.38715396547729	7.38791723275712	4.165326220714	8.67980021750775e-05	0.000470116560557513	1.05803717327332
RNF212	1.10599099136105	7.21358807630522	4.15882404961909	8.88032349842088e-05	0.000479519672675251	1.03643520227047
MPV17	1.144605930425	8.26214452383447	4.15358025296376	9.04528736380121e-05	0.0004864775808735	1.01902860362338
KIF11	1.12070223652026	7.45473177012397	4.15275100570023	9.07164374120246e-05	0.000487732837924909	1.01627715118957
RPL39L	1.05705350478287	6.77977307124149	4.14567709989811	9.29950840876051e-05	0.000498326657091253	0.992819240867112
S1PR3	1.41475832998478	7.21432625318666	4.1374131845447	9.57269911984378e-05	0.000508750252039824	0.965445544215945
SPATA18	-1.72279950691778	7.13403484162738	-4.11824291985798	0.000102365544513548	0.000538193092081474	0.90207201951636
H1F0	-1.12115717924997	10.6096234236075	-4.11706510482958	0.000102787568547299	0.00053988519191169	0.898184166298682
BEST4	-1.03471438873626	6.3786473602235	-4.11578705289958	0.000103247405476353	0.000541948313096167	0.893966201816596
SPATA2L	-1.08757142945684	7.18490733446831	-4.11519694089027	0.000103460393375119	0.000542890029112482	0.892018918069691
BOC	-1.15094548735602	8.48449095687096	-4.11165703637792	0.000104746959859165	0.000547862859929837	0.880341296695179
CWC15	1.00207765586522	10.1704181438799	4.09890496826128	0.000109510679303329	0.000569645801897337	0.838324633992156
STAG3L1	1.03819638205018	7.39347360258425	4.09796107150501	0.000109871463377729	0.000571154967340113	0.83521774812435
FCGBP	-1.07106188587316	8.12093412205343	-4.08707155067923	0.000114117431484228	0.000590379684737765	0.799405808150602
SCPEP1	1.16005582511916	8.58895962441069	4.08445563728584	0.000115160711063925	0.000595205631640179	0.790811604767385
TNFSF10	1.29149369520389	9.01601442168675	4.08310693826866	0.00011570218243651	0.000596668958038613	0.786381961308822
MAP7D2	1.02771113716404	6.36443564955474	4.08232095762362	0.000116018865334071	0.00059792900075528	0.78380091188981
LOC441124	1.16943195233682	8.0881855592806	4.0822252720521	0.000116057475373914	0.00059792900075528	0.783486714692736
ZBBX	-1.72005098088508	6.62899548122927	-4.07579961935573	0.000118678795544154	0.000608911484469163	0.762397462012822
TEKT2	-1.074494043443	7.1220490106513	-4.07368480961902	0.000119553925195809	0.000611882719720858	0.755461011583859
XIST	-2.07604950913544	9.74243605605029	-4.07199467327045	0.000120257784511749	0.000614866414358461	0.749919047744562
ALPL	1.47900295766583	6.77028092159944	4.06934082057741	0.000121371041884051	0.000618992313608658	0.741219894199363
FAM107A	-1.79442781318681	8.26736884861184	-4.06809117044671	0.000121898683805815	0.000621487234654243	0.737124826245855
NPAS2	-1.03089083494969	7.39730300419068	-4.06651163186329	0.000122568775384367	0.000624509735782874	0.731949825535483
MT1G	1.13222573727327	9.31639909219487	4.06308176645525	0.000124036067455037	0.000630000346385669	0.720716888993976
TDRD5	1.50867484247981	7.02199887113672	4.06093473999095	0.000124963151944704	0.000633912543925333	0.713688255786312
SPRYD4	1.10365975718258	7.32302279046621	4.05440153166422	0.000127825393941207	0.000644790372495317	0.692314787523821
PTPRM	-1.08983143236131	8.15335700873058	-4.05020804881392	0.0001296957220331	0.00065301130092309	0.678606904087539
TRIB2	-1.31111601160135	8.46730707735289	-4.03599286205158	0.000136233750345247	0.00068104237533445	0.632204557632177
GABRE	-1.15494228578049	7.19153439252663	-4.03265334702008	0.000137815077865003	0.000687884027120563	0.621318050174152
CDH2	-1.47859990533563	9.63676292456784	-4.03149237822695	0.000138368944588951	0.000690009477843792	0.617534704602782
RASSF7	-1.09273815745399	9.63305217216693	-4.03040500469739	0.000138889642388701	0.000691326615916914	0.6139918007649
DDX20	1.02127434372104	8.667175744718	4.02961924795564	0.000139267081007345	0.00069299196634218	0.611431999038183
PTGER2	-1.13663735019198	7.37733301606426	-4.01573381432159	0.000146101972982774	0.0007190351894102	0.566247679622344
PLIN2	1.30127927393089	8.03094433787323	4.01556542432492	0.00014618680757008	0.000719233754712563	0.565700318472715
BNC1	1.21016161829736	5.99965088335953	4.01449135514631	0.000146729037356396	0.000721419664820061	0.562209331467432
ARAP3	-1.00888451547398	7.70724469669984	-4.00734163698707	0.000150388069621697	0.000734538949116003	0.538985786933621
CDCA5	1.30168180757646	7.61451811803737	4.0063899437205	0.000150881686265827	0.000736504897904477	0.535896460220735
FRMD3	1.19017420061565	6.88926906460625	4.00320336584538	0.000152545838686866	0.000743505750392088	0.52555571553045
TP53TG3	1.18076871736396	6.8407438161341	4.00165526653563	0.000153360669355561	0.000746801789599806	0.520533836352992
NUSAP1	1.3144763228022	8.06379428094989	3.99746323385974	0.000155588171592323	0.000754693660405968	0.506941376899782
NEFH	1.2311714097213	7.06736220726384	3.99090703280148	0.000159134377846433	0.0007698161240704	0.485701033036513
NME5	-1.60636398965643	8.12980126488563	-3.98143594786134	0.000164394671764349	0.000790296954628077	0.455055706663652
UBE2C	1.10424322497683	7.92235448524533	3.97355547728615	0.000168898480483647	0.00080714801477361	0.429591830005791
LXN	1.19897501006222	8.62372758093242	3.96760710841172	0.000172376316011824	0.000821582517972627	0.410392038909205
ACAD11	-1.03070066048259	8.68717440614632	-3.96546598503211	0.000173644921138177	0.000826167580941996	0.40348546876168
POF1B	-1.00641053889183	5.89703649502357	-3.94393183394772	0.000186912461973593	0.000878178951678894	0.334153827538415
SUSD4	1.09268577201112	7.6432808830103	3.93582024786251	0.000192158144938258	0.000898386561369816	0.308099455269876
LIF	-1.2414340666457	7.24030761777545	-3.93564258082419	0.000192274606815192	0.000898671167499627	0.307529169409669
ECT2	1.22433886646035	8.25779847607823	3.93275762570455	0.000194175219885071	0.000905721517565475	0.298271155917684
PRTFDC1	1.40225451110486	7.53205820866073	3.92956050438065	0.000196302546808223	0.000914325345505196	0.288016403958746
FOXO1	1.13790663056071	8.69194919032652	3.91741963358293	0.00020458645414423	0.000945284139511221	0.249122824408231
RBPMS2	1.18222085540514	7.65429568639776	3.91613592480925	0.00020548169766959	0.000948600173478855	0.245014901265347
TMEM173	-1.11593997675593	8.19363849511088	-3.91149595185898	0.000208749000828945	0.000960946781435523	0.230173931865286
EYA1	1.1066179928257	6.62687016299983	3.9078209062592	0.000211372139371663	0.000969433582190545	0.218427235927587
MELK	1.44288094090097	8.55801834834992	3.89034332291972	0.000224285763812769	0.00101768957158603	0.162659390709853
IFIT1	1.5587965142824	8.38377020429544	3.88717908310847	0.000226703179377787	0.0010263540467658	0.152579954282207
MAP3K8	-1.03854790368066	7.80375197660206	-3.87891655054657	0.000233133902744609	0.00104754747239358	0.126285087208029
ZNF462	-1.03002806667881	8.01999002636633	-3.87078013762893	0.000239637065973988	0.00107258999849957	0.10042668002222
PRC1	1.30957850551933	8.24477442526628	3.85916546507844	0.000249222137570207	0.00110874361532678	0.0635745075689691
TRIP13	1.07960558465179	7.910078	3.85022510443277	0.000256849222936093	0.0011367318333446	0.0352562909583938
ARHGEF16	1.11858073162981	7.78133303300157	3.84562188643428	0.000260862928570322	0.00115291715861028	0.0206923370025462
LPHN3	1.02411324271812	6.53227311140213	3.84291217517192	0.00026325362626973	0.00116157788643633	0.0121244484574392
CCDC113	-1.06850882506124	7.60195251431814	-3.83920823678316	0.00026655545413403	0.00117358443000677	0.000419217293775809
ITPKC	1.3843184479677	8.20817227867994	3.83748519615845	0.000268104912265766	0.00117880122833849	-0.0050234653846184
LONRF2	-1.43927898513836	8.4690426064257	-3.83494476090207	0.000270405155029698	0.00118762296695602	-0.0130452185631951
JAM2	1.18849214828545	6.84696132198359	3.83237897711543	0.000272747516685034	0.00119563695830991	-0.0211435168845844
CHCHD10	-1.10997449925527	8.59225031639602	-3.82714098870091	0.000277589826207681	0.00121226221509983	-0.0376650860350054
COBL	-1.0326633667417	7.81306127937838	-3.82618054900246	0.000278486594047047	0.00121562856560983	-0.04069289579125
NFKBIA	-1.00844618423143	10.4663860804959	-3.81568146557694	0.000288472178441179	0.00125335385887088	-0.0737592832101885
CLIC4	1.03055945412419	8.71961039566964	3.79522118594589	0.000308924474052554	0.00133041608204785	-0.138027726586966
LGR6	-1.37305757472196	7.7253330956871	-3.78844189204234	0.000316001754657617	0.00135619866406947	-0.159272540748333
SQRDL	1.08621290124785	8.77162834677842	3.77952646315531	0.000325545284806204	0.00138885146049313	-0.187173616037501
NMU	1.12482398060373	6.75983968866771	3.76368947908004	0.000343181120993979	0.00145154748453748	-0.236629303923624
TAF1C	1.0273432152787	8.99971054304173	3.75190711340894	0.000356890046823504	0.00149749322268248	-0.273334416562134
SIK1	-1.07594858326162	8.42707166841278	-3.74813761500294	0.000361385243129118	0.00151282113559514	-0.285061322934053
CDKN3	1.0485980087879	6.76677074628951	3.74741770439461	0.000362249876285135	0.00151604808436495	-0.287300077563962
EHD2	1.28337956211108	9.1524549437751	3.73825427134252	0.000373429450767596	0.00155558720189635	-0.315771342090157
COL4A2	1.15324664361843	8.64848991234503	3.73512549064293	0.000377321495321278	0.00156816365420543	-0.325482045917786
DMKN	-1.13188301899907	8.08341675013096	-3.72277465159358	0.000393066732798774	0.00162267029583002	-0.363762241930278
CT45A1	1.46919477086919	6.33475468185787	3.71653595348977	0.000401256439393879	0.00165108497217634	-0.383066401743863
FYN	-1.03632260897988	7.81064524550375	-3.71532327278738	0.000402867142705852	0.00165644788812958	-0.386816248789573
LZTR1	1.1541722585893	8.57744055962982	3.70399083656591	0.000418220175936335	0.00171043905498678	-0.421818903154261
PRKCDBP	1.10690069528664	8.6400741763576	3.70355055959681	0.000418827776825304	0.00171205781742976	-0.423177351954481
PTTG3P	1.12996697292467	5.98274346953029	3.70225726236113	0.00042061745397386	0.00171850451816917	-0.427167120731889
SCARA3	-1.26762907141202	7.8759534042256	-3.67819251851492	0.000455278937362461	0.00183233621616602	-0.501235540335411
SMARCD3	-1.16213273695882	7.9991475166754	-3.65852254945157	0.000485615543918093	0.00193420707034339	-0.561536122546826
MYL5	1.13584934398583	7.5384820988301	3.65737642970257	0.000487441278156404	0.00194004508713801	-0.565042964448904
FZD10	-1.25514440431782	8.40983579683953	-3.64980639858005	0.000499665291747355	0.00198040911293932	-0.588186735796117
CCDC19	-1.31428205789091	7.42020585227868	-3.60827094136607	0.000572101195773982	0.002207963722148	-0.714593284010157
PVRL3	1.23816167915067	7.80619882992841	3.58280233880266	0.000621344008864811	0.00236749200832369	-0.791614474581793
UCHL1	1.334905773633	7.42777345643443	3.57850007776258	0.000630050155489753	0.00239502018899667	-0.804588282860646
ELL2	1.06200976641732	7.70040481229265	3.57602996469802	0.000635100970043755	0.00241195146410556	-0.812032265211674
WDR16	-1.32446979359195	6.36651238702637	-3.55841178305907	0.000672257582775965	0.00253165346860914	-0.865024144291906
HEY2	1.17326923954058	7.66411368377859	3.53125235983339	0.000733605142516496	0.00272328176180263	-0.946359792678219
CENPK	1.04839315591487	7.46421745922822	3.53111719147995	0.000733923339900666	0.00272328176180263	-0.946763508154004
PI3	1.12583537994836	7.60928747983237	3.52905647454906	0.000738790677884715	0.0027394561672849	-0.952917047462473
ANLN	1.00371103991791	7.56690003265235	3.52129724730873	0.000757393764068313	0.00279242530985004	-0.976064610116995
SLC4A11	-1.20150840872832	9.17014178522787	-3.51882105538822	0.000763423449108382	0.00280889096534711	-0.983444205043774
PGM5	1.06556954681914	6.91859348681683	3.5078035097013	0.000790807918234075	0.00289253203938694	-1.01623507856972
STK32B	-1.33699161814842	7.40874219119958	-3.4905976485816	0.000835443459703017	0.00302567527173358	-1.06730027278863
ZBED2	-1.3933284737687	8.88778779360922	-3.48850145925533	0.000841041699213338	0.00304186155507428	-1.07350954264528
ARHGEF10	-1.04774417809149	7.73855842535359	-3.45988091767618	0.000921121250781203	0.00327579570201929	-1.15802647901716
RERG	1.02453721138952	7.91887616762703	3.4465109603142	0.000960954814181667	0.00339489816537913	-1.19734015823284
PABPC4L	1.00407889768966	7.16101396664921	3.43917891203574	0.000983485667740398	0.00345850069742654	-1.21885402411826
COL4A5	-1.03034127753873	7.56163052226296	-3.40315755360103	0.00110161976562728	0.00379014402019499	-1.32407647964141
GBP2	1.04399412600953	9.23559693085385	3.38368453282776	0.00117094100186257	0.00398343109687107	-1.38063059157908
FOXJ1	-1.39345592411956	8.01720370874803	-3.36382637638672	0.00124585931686814	0.00420497026634808	-1.43806387196317
LYPD1	-1.45148883925262	9.79935501781037	-3.36277770079204	0.00124993868439351	0.00421521875481642	-1.44109008142102
EGFL6	1.33733003874288	7.68790979151388	3.35906376519101	0.00126448748150057	0.00425333709234032	-1.45180209510299
PLK2	-1.33914650759632	8.5517087356382	-3.35688146497795	0.0012731106399153	0.00427984280623077	-1.45809247990827
MND1	1.0097456861181	6.10553019381875	3.30689227355753	0.00148649028050233	0.00486578019131023	-1.60137513800421
APOD	1.00647543721038	7.82266920202549	3.2929329228461	0.0015518352821728	0.00504494691471701	-1.64110781026846
CEBPD	-1.08434022429829	9.4821609573948	-3.26709114930489	0.00167999016765693	0.00539968211540945	-1.71433782963621
RSPH1	-1.45947532690653	8.43140366631744	-3.25917309460179	0.00172120613156947	0.00550394779223126	-1.73669137913392
FAM150B	-1.70620279723289	7.66206097651475	-3.25302417910194	0.00175386625730307	0.0055816448389407	-1.75402300468286
LRRN1	1.10673396334238	6.48689051754845	3.24392247614667	0.00180327986486532	0.00571191723653559	-1.77963335726303
PAX2	-1.06587366394148	6.6000433783831	-3.23162528662727	0.0018721195609835	0.00589097091065136	-1.81415127184317
FLG	-1.22800347891566	5.54302950742099	-3.21004782750819	0.00199890312445424	0.00623384776486338	-1.87448474163759
KRT23	-1.07378920534887	7.66437472044701	-3.20025382850022	0.00205906705661108	0.00638330529323707	-1.90177134735734
CXCL9	1.2158697121177	7.11713719259647	3.19298541271589	0.00210480872396404	0.00650390723247835	-1.92198155301849
IQCD	-1.06670246381405	7.15962152531867	-3.18317448274912	0.00216806148237187	0.00665736941794985	-1.94920718739638
VTCN1	1.66235407650933	7.92207015872184	3.17530964785746	0.00222004790078291	0.00678606814368637	-1.97098731094077
PAGE4	1.0235112558917	6.50041971939934	3.16738400556405	0.00227361469476652	0.00692362568662466	-1.9928951911808
MICB	1.26319701868463	7.42303569722368	3.14258050082768	0.00244916949031376	0.00736116808884598	-2.06119191613365
GPT2	1.15669033746525	8.56477651719923	3.12891074030257	0.00255125777815032	0.00760999714010262	-2.09865964981031
CDC7	1.00319491366014	7.80134600855596	3.10567348654908	0.00273396805937362	0.00806864943700135	-2.16206894015701
CCL8	1.06146085600093	6.55848915295966	3.10296911273503	0.00275600770756541	0.0081173941716542	-2.16942540958194
LRCH2	1.34720151558983	6.25526153518422	3.0933369457011	0.00283585994467555	0.00831170190818882	-2.19558758577262
CDC20	1.14264248076923	8.7006771079099	3.08227659139013	0.00293021104181972	0.00854811634689824	-2.2255529383006
LY6K	1.00056958309612	6.94352727675921	3.08005598177582	0.0029495033659429	0.0085980203601152	-2.2315593346984
SLC6A13	1.05306700633854	7.12254147983237	3.07866841543853	0.00296161835661559	0.00862866894420693	-2.23531081419601
DYNLRB2	-1.29682781277307	6.60865185646936	-3.07568129911751	0.00298785671842741	0.00869571189321619	-2.24338254677143
NETO2	1.05596287247617	6.6575601808102	3.062143594211	0.00310950723155037	0.00898024355349676	-2.27988924204196
RARRES1	1.31929362306369	6.92634736965252	3.05577784583042	0.00316829039025263	0.00912393137499364	-2.2970131887508
CXCL10	1.71749362877333	8.37921780775275	3.05325830062646	0.00319184104390689	0.00917703968643831	-2.30378329870008
ST6GALNAC2	-1.19143772555607	9.21768542046447	-3.05091023043446	0.003213935468023	0.00922907543721631	-2.31008881637818
TSPYL5	1.09178868383424	7.67772467242885	3.04976600668327	0.00322475366928595	0.00925685237417365	-2.31316017904398
TTC29	-1.08856726851913	5.39342344997381	-2.9863879542116	0.00387969487418558	0.0108018352295584	-2.48190174242957
CASC1	-1.080261107358	6.78494485367557	-2.98021394719276	0.00394969672183985	0.010977264380606	-2.49819401765471
KCNA5	1.03630025290448	7.27225881386415	2.97621092102557	0.00399570768435949	0.0110841808738915	-2.50874348512811
FMOD	-1.09767983983185	8.82995206059019	-2.9618119164033	0.00416535069000858	0.0114642874711217	-2.54659953566212
OGN	1.10277966786376	5.82431775048018	2.93280811256709	0.00452749809652026	0.0122935945123351	-2.62242007241492
LHX1	-1.30683894255594	7.16037852383447	-2.92894756555122	0.00457784057124594	0.0124115291825144	-2.63246838026488
THSD4	-1.12386737955118	8.51591503352541	-2.89469728526879	0.00504768335878797	0.0134752141449018	-2.72116282720553
LEF1	-1.00167938660135	8.44084707246377	-2.86029002106051	0.00556416699009152	0.014641257768361	-2.80943933355009
BST2	1.08678279830862	10.9057548672953	2.85377201057375	0.00566733365573384	0.0148715765642345	-2.8260685043338
DPEP3	1.08818274142725	6.63798073790815	2.84454724511448	0.00581635629871569	0.0152083183375928	-2.84955212141268
SLC7A2	-1.1193278922448	8.04194874908329	-2.82451943801853	0.00615239610024731	0.0159400300885734	-2.90033003828189
TTC25	-1.28145199961936	7.28561686904138	-2.81710323197022	0.00628129572849864	0.0162168169981855	-2.91906069184554
FGF9	-1.43979757147822	7.8772228100227	-2.79505242274926	0.00667936158710538	0.0170823670239238	-2.97452171788211
SOX9	-1.01950786958824	9.20117203963681	-2.79049493134035	0.00676446966115388	0.0172493976359424	-2.98594118670407
KRT14	-1.17094762670462	6.99156301030208	-2.78495376464325	0.00686928761255708	0.0174561101591025	-2.99980537172961
PTH2R	1.59974792724745	6.83449062022001	2.76076985677098	0.00734442647378197	0.0184660578863111	-3.06005633989285
CXCL11	1.16187662895538	6.41819260345731	2.73043942001878	0.00798284229978664	0.0197881955628106	-3.13502439468411
GPR64	-1.23216081328612	8.93397504784355	-2.72976005010919	0.00799770641791951	0.0198189637735292	-3.13669597168802
MLC1	-1.11466989783861	5.95122704190676	-2.72481148653589	0.0081067432970165	0.0200420581965974	-3.14886170721756
EPSTI1	1.02458852856481	8.43009417408765	2.70800520336392	0.00848727612551436	0.0208215164068575	-3.19004591581166
TMEM45A	1.1134448137495	7.96725251178628	2.70170686747047	0.00863403795892548	0.021117472266558	-3.20542709535136
SERPINB2	1.00303703265258	6.70419740614632	2.69945599864876	0.00868704640297836	0.0212278535666492	-3.21091691855186
PEG10	1.00669105845359	7.78696362807753	2.69585777670768	0.00877240255855821	0.0214073105153525	-3.21968521447425
RSPO1	-1.17503167037932	7.8702519301554	-2.62656396479089	0.0105726616169973	0.0251661101828615	-3.38668615186259
HOXD1	1.07490249867602	7.49129577562424	2.5874766983565	0.011730367557676	0.0273815842195997	-3.47931735937416
SPARCL1	1.06641630981067	8.85585286118387	2.50404058431889	0.0145940263201858	0.0328472258831191	-3.67320466114078
AGR3	-1.11044822739309	6.6168422491706	-2.47935356899627	0.0155545419379811	0.0345521131507751	-3.7295574124869
VCAM1	1.26457586190918	7.77645262493452	2.46723228529641	0.016046640287963	0.0354940530216853	-3.75705549688002
PCK1	1.02167907808156	6.38634317565916	2.42747782762902	0.0177601633234667	0.0386288928360671	-3.84644684573749
ALDH1A1	1.05516399573018	6.81604069844596	2.40132312604305	0.0189750513036333	0.0408481563816032	-3.90459003637126
RNF182	1.19438667188534	7.46862534433386	2.38369617119084	0.0198351600748428	0.0423824035398145	-3.94347488764613
RSPO3	1.21873477179597	6.9002767735289	2.38360296592534	0.0198397989725562	0.0423824035398145	-3.94367985180773
BGN	-1.02020765717265	9.48633392648856	-2.3786510677018	0.0200876540040608	0.0428079482527792	-3.95455960363321
NR2F1	-1.01323290128095	7.89138517810372	-2.30818532537075	0.0239258248701739	0.0494703684200155	-4.10728809664408
PPP1R14A	1.01183247123659	7.10948931884058	2.30434245852054	0.0241526939007069	0.049812042644818	-4.11550424002051
