# Supplementary material for: STAT1 and IL-7 as potential diagnostic biomarkers for distinguishing high-grade from low-grade serous ovarian cancer: a multi-cohort analysis
Source: Front Immunol. 2026 Apr 14;17:1779912. doi: 10.3389/fimmu.2026.1779912 (PMC13120972; doi:10.3389/fimmu.2026.1779912)
Supplement: Supplementary Figure S1 — PCA of gene expression profiles before and after batch correction. (A) Training set before ComBat correction, points colored by original dataset (batch). (B) Training set after ComBat correction. (C) Test set before correction. (D) Test set after correction. (E) Combined training and test sets after separate batch correction, colored by cohort. The R² and P values shown on each panel are derived from PERMANOVA testing the effect of batch (A–D) or cohort (E). Note that batch effects are almost completely removed within each cohort (R² ≈ 0, P = 1), while a residual biological difference remains between training and test sets (R² = 0.577, P = 0.001), justifying the need for external validation. [file DataSheet1.zip › revised supplementary/Table S7 71 DIRGs.xls]

IL5
FSHB
FASLG
IFNA1
ACTA1
SHC2
CCR6
IL27
UCN
BMP8A
KLKB1
IL17RC
HNF4G
NR5A1
IL2RB
NFATC4
EGFR
IL2RG
TEK
CSK
PGF
KRAS
CHUK
FCER1G
NRG2
FLT3
STAT1
IL11
PTPN11
TNFRSF1A
NRAS
CSPG5
SEMA5B
CLEC11A
GMFB
STAT3
TNFRSF25
IL3RA
IL7
FGR
SEMA4B
IL1B
CALCRL
CARD11
DCK
TFRC
IL18
IKBKE
TNFSF9
SEMA6C
HLA-E
NRTN
HMOX1
TNFSF10
PTGER2
LIF
MAP3K8
NFKBIA
LGR6
FYN
GBP2
CXCL9
CCL8
CXCL10
OGN
BST2
FGF9
PTH2R
CXCL11
VCAM1
NR2F1
