# Supplementary material for: STAT1 and IL-7 as potential diagnostic biomarkers for distinguishing high-grade from low-grade serous ovarian cancer: a multi-cohort analysis
Source: Front Immunol. 2026 Apr 14;17:1779912. doi: 10.3389/fimmu.2026.1779912 (PMC13120972; doi:10.3389/fimmu.2026.1779912)
Supplement: Supplementary Figure S1 — PCA of gene expression profiles before and after batch correction. (A) Training set before ComBat correction, points colored by original dataset (batch). (B) Training set after ComBat correction. (C) Test set before correction. (D) Test set after correction. (E) Combined training and test sets after separate batch correction, colored by cohort. The R² and P values shown on each panel are derived from PERMANOVA testing the effect of batch (A–D) or cohort (E). Note that batch effects are almost completely removed within each cohort (R² ≈ 0, P = 1), while a residual biological difference remains between training and test sets (R² = 0.577, P = 0.001), justifying the need for external validation. [file DataSheet1.zip › revised supplementary/Table S8 GO_all.xls]

ONTOLOGY	ID	Description	GeneRatio	BgRatio	pvalue	p.adjust	qvalue	geneID	Count
BP	GO:0001819	positive regulation of cytokine production	17/71	499/18870	3.2029394725739e-12	6.47614504429663e-09	4.13979813809614e-09	IL27/UCN/IL17RC/NFATC4/CHUK/FCER1G/STAT1/PTPN11/STAT3/IL7/FGR/IL1B/CARD11/IL18/IKBKE/HLA-E/HMOX1	17
BP	GO:0050870	positive regulation of T cell activation	13/71	251/18870	8.76256070050891e-12	6.47614504429663e-09	4.13979813809614e-09	IL2RG/CSK/PTPN11/IL7/IL1B/CARD11/TFRC/IL18/TNFSF9/HLA-E/MAP3K8/FYN/VCAM1	13
BP	GO:0002696	positive regulation of leukocyte activation	15/71	380/18870	9.06177011795238e-12	6.47614504429663e-09	4.13979813809614e-09	IL5/IL2RG/CSK/PTPN11/IL7/FGR/IL1B/CARD11/TFRC/IL18/TNFSF9/HLA-E/MAP3K8/FYN/VCAM1	15
BP	GO:0050867	positive regulation of cell activation	15/71	396/18870	1.6263178989534e-11	7.99515872820373e-09	5.11080943839417e-09	IL5/IL2RG/CSK/PTPN11/IL7/FGR/IL1B/CARD11/TFRC/IL18/TNFSF9/HLA-E/MAP3K8/FYN/VCAM1	15
BP	GO:0051251	positive regulation of lymphocyte activation	14/71	330/18870	1.86454261385348e-11	7.99515872820373e-09	5.11080943839417e-09	IL5/IL2RG/CSK/PTPN11/IL7/IL1B/CARD11/TFRC/IL18/TNFSF9/HLA-E/MAP3K8/FYN/VCAM1	14
BP	GO:0045785	positive regulation of cell adhesion	16/71	482/18870	2.2572270746102e-11	8.0658247466071e-09	5.15598184410961e-09	IL2RG/TEK/CSK/PTPN11/CSPG5/IL7/IL1B/CARD11/TFRC/IL18/TNFSF9/HLA-E/LIF/MAP3K8/FYN/VCAM1	16
BP	GO:1903039	positive regulation of leukocyte cell-cell adhesion	13/71	275/18870	2.75611330753995e-11	8.44158133052236e-09	5.39617973897295e-09	IL2RG/CSK/PTPN11/IL7/IL1B/CARD11/TFRC/IL18/TNFSF9/HLA-E/MAP3K8/FYN/VCAM1	13
BP	GO:0070661	leukocyte proliferation	14/71	350/18870	4.07874376961078e-11	1.09310333025569e-08	6.98753208951741e-09	IL5/IFNA1/IL27/FLT3/IL7/IL1B/CARD11/TFRC/IL18/TNFSF9/HLA-E/FYN/BST2/VCAM1	14
BP	GO:0007249	canonical NF-kappaB signal transduction	13/71	300/18870	8.14285178061417e-11	1.93980824640409e-08	1.23999918343388e-08	FASLG/CHUK/STAT1/TNFRSF1A/IL1B/CARD11/TFRC/IKBKE/HMOX1/TNFSF10/NFKBIA/FYN/BST2	13
BP	GO:0046651	lymphocyte proliferation	13/71	307/18870	1.08359101736397e-10	2.32321914122835e-08	1.48509000485041e-08	IL5/IFNA1/IL27/FLT3/IL7/IL1B/CARD11/TFRC/IL18/TNFSF9/HLA-E/FYN/VCAM1	13
BP	GO:0050863	regulation of T cell activation	14/71	381/18870	1.25145971310948e-10	2.43920874991521e-08	1.55923497269717e-08	IL27/IL2RG/CSK/PTPN11/IL7/IL1B/CARD11/TFRC/IL18/TNFSF9/HLA-E/MAP3K8/FYN/VCAM1	14
BP	GO:0032943	mononuclear cell proliferation	13/71	314/18870	1.43184673880105e-10	2.55823283999121e-08	1.63531969642015e-08	IL5/IFNA1/IL27/FLT3/IL7/IL1B/CARD11/TFRC/IL18/TNFSF9/HLA-E/FYN/VCAM1	13
BP	GO:0043123	positive regulation of canonical NF-kappaB signal transduction	11/71	196/18870	1.70434993914583e-10	2.81086636117588e-08	1.79681264839503e-08	FASLG/CHUK/TNFRSF1A/IL1B/CARD11/TFRC/IKBKE/HMOX1/TNFSF10/FYN/BST2	11
BP	GO:0022409	positive regulation of cell-cell adhesion	13/71	322/18870	1.95276298266676e-10	2.99051702488395e-08	1.91165218303167e-08	IL2RG/CSK/PTPN11/IL7/IL1B/CARD11/TFRC/IL18/TNFSF9/HLA-E/MAP3K8/FYN/VCAM1	13
BP	GO:0043122	regulation of canonical NF-kappaB signal transduction	12/71	265/18870	2.81646848955667e-10	4.02567229440634e-08	2.57336278835283e-08	FASLG/CHUK/STAT1/TNFRSF1A/IL1B/CARD11/TFRC/IKBKE/HMOX1/TNFSF10/FYN/BST2	12
BP	GO:0018108	peptidyl-tyrosine phosphorylation	12/71	276/18870	4.48923989003386e-10	6.01558145264537e-08	3.84538837948953e-08	IL5/EGFR/TEK/FLT3/IL11/PTPN11/TNFRSF1A/IL7/FGR/IL18/LIF/FYN	12
BP	GO:0018212	peptidyl-tyrosine modification	12/71	278/18870	4.87570095255189e-10	6.14911931898309e-08	3.93075086081893e-08	IL5/EGFR/TEK/FLT3/IL11/PTPN11/TNFRSF1A/IL7/FGR/IL18/LIF/FYN	12
BP	GO:0030098	lymphocyte differentiation	14/71	429/18870	5.90204321987419e-10	6.94000052616079e-08	4.4363121980859e-08	IFNA1/CCR6/IL27/IL2RG/FCER1G/FLT3/IL11/STAT3/IL7/IL1B/CARD11/IL18/TNFSF9/VCAM1	14
BP	GO:0070665	positive regulation of leukocyte proliferation	10/71	166/18870	6.15018703344473e-10	6.94000052616079e-08	4.4363121980859e-08	IL5/IL7/IL1B/CARD11/TFRC/IL18/TNFSF9/HLA-E/BST2/VCAM1	10
BP	GO:1903037	regulation of leukocyte cell-cell adhesion	13/71	382/18870	1.57357340903999e-09	1.68687069449086e-07	1.07831188345793e-07	IL2RG/CSK/PTPN11/IL7/IL1B/CARD11/TFRC/IL18/TNFSF9/HLA-E/MAP3K8/FYN/VCAM1	13
BP	GO:0006935	chemotaxis	14/71	468/18870	1.81662452374941e-09	1.85468713281844e-07	1.18558653128909e-07	CCR6/IL17RC/PGF/FCER1G/SEMA5B/SEMA4B/IL1B/SEMA6C/LGR6/CXCL9/CCL8/CXCL10/CXCL11/VCAM1	14
BP	GO:0042330	taxis	14/71	470/18870	1.91895559103629e-09	1.870109448719e-07	1.19544506197572e-07	CCR6/IL17RC/PGF/FCER1G/SEMA5B/SEMA4B/IL1B/SEMA6C/LGR6/CXCL9/CCL8/CXCL10/CXCL11/VCAM1	14
BP	GO:1903131	mononuclear cell differentiation	14/71	481/18870	2.58203508330898e-09	2.40690574722367e-07	1.53858566520288e-07	IFNA1/CCR6/IL27/IL2RG/FCER1G/FLT3/IL11/STAT3/IL7/IL1B/CARD11/IL18/TNFSF9/VCAM1	14
BP	GO:0050671	positive regulation of lymphocyte proliferation	9/71	145/18870	3.61406835989777e-09	3.228567734842e-07	2.06382324762583e-07	IL5/IL7/IL1B/CARD11/TFRC/IL18/TNFSF9/HLA-E/VCAM1	9
BP	GO:0032946	positive regulation of mononuclear cell proliferation	9/71	148/18870	4.32956744918788e-09	3.69369975767247e-07	2.36115332113587e-07	IL5/IL7/IL1B/CARD11/TFRC/IL18/TNFSF9/HLA-E/VCAM1	9
BP	GO:0070663	regulation of leukocyte proliferation	11/71	267/18870	4.47930007926698e-09	3.69369975767247e-07	2.36115332113587e-07	IL5/IL27/IL7/IL1B/CARD11/TFRC/IL18/TNFSF9/HLA-E/BST2/VCAM1	11
BP	GO:0007159	leukocyte cell-cell adhesion	13/71	419/18870	4.78939008219294e-09	3.80313049489691e-07	2.43110560897279e-07	IL2RG/CSK/PTPN11/IL7/IL1B/CARD11/TFRC/IL18/TNFSF9/HLA-E/MAP3K8/FYN/VCAM1	13
BP	GO:0042113	B cell activation	11/71	278/18870	6.81805489794765e-09	5.22068203614278e-07	3.33725845004806e-07	IL5/IFNA1/CCR6/IL2RG/FLT3/IL11/IL7/CARD11/TFRC/BST2/VCAM1	11
BP	GO:0050730	regulation of peptidyl-tyrosine phosphorylation	10/71	231/18870	1.49520436929575e-08	1.10542005785175e-06	7.06626529518353e-07	IL5/EGFR/FLT3/IL11/PTPN11/TNFRSF1A/IL7/IL18/LIF/FYN	10
BP	GO:0007259	receptor signaling pathway via JAK-STAT	9/71	174/18870	1.78590506479384e-08	1.27632681963933e-06	8.15876629600554e-07	IL5/IFNA1/FLT3/STAT1/TNFRSF1A/STAT3/IL18/LIF/FYN	9
BP	GO:0050670	regulation of lymphocyte proliferation	10/71	238/18870	1.98568638903737e-08	1.3733263284181e-06	8.77882403574414e-07	IL5/IL27/IL7/IL1B/CARD11/TFRC/IL18/TNFSF9/HLA-E/VCAM1	10
BP	GO:0032944	regulation of mononuclear cell proliferation	10/71	242/18870	2.32566422771574e-08	1.55819503256955e-06	9.9605750805457e-07	IL5/IL27/IL7/IL1B/CARD11/TFRC/IL18/TNFSF9/HLA-E/VCAM1	10
BP	GO:0050900	leukocyte migration	12/71	396/18870	2.59181857877116e-08	1.68389667663193e-06	1.07641077816908e-06	CCR6/IL17RC/PGF/FCER1G/IL1B/HMOX1/FYN/CXCL9/CCL8/CXCL10/CXCL11/VCAM1	12
BP	GO:0022407	regulation of cell-cell adhesion	13/71	493/18870	3.29289382129996e-08	2.07646010378445e-06	1.32735224623299e-06	IL2RG/CSK/PTPN11/IL7/IL1B/CARD11/TFRC/IL18/TNFSF9/HLA-E/MAP3K8/FYN/VCAM1	13
BP	GO:0097696	receptor signaling pathway via STAT	9/71	188/18870	3.49283520751735e-08	2.13961105283349e-06	1.36772073389101e-06	IL5/IFNA1/FLT3/STAT1/TNFRSF1A/STAT3/IL18/LIF/FYN	9
BP	GO:1903706	regulation of hemopoiesis	12/71	417/18870	4.56998338314913e-08	2.72167899263104e-06	1.73980069147958e-06	IL5/FSHB/IL27/IL2RG/STAT1/STAT3/IL7/CARD11/IL18/TNFSF9/LIF/NFKBIA	12
BP	GO:0009615	response to virus	12/71	436/18870	7.43024272779895e-08	4.30552443470296e-06	2.75225491652752e-06	IFNA1/IL27/CHUK/STAT1/FGR/IL1B/IKBKE/GBP2/CXCL9/CCL8/CXCL10/BST2	12
BP	GO:0042098	T cell proliferation	9/71	213/18870	1.02082195581903e-07	5.7595849296737e-06	3.68174566890964e-06	IL27/IL1B/CARD11/TFRC/IL18/TNFSF9/HLA-E/FYN/VCAM1	9
BP	GO:0042102	positive regulation of T cell proliferation	7/71	105/18870	1.33961009477016e-07	7.36442062355696e-06	4.70761766097366e-06	IL1B/CARD11/TFRC/IL18/TNFSF9/HLA-E/VCAM1	7
BP	GO:0046888	negative regulation of hormone secretion	6/71	67/18870	1.90475008426147e-07	1.02094604516415e-05	6.52627528870639e-06	UCN/BMP8A/IL11/PTPN11/IL1B/LIF	6
BP	GO:0030217	T cell differentiation	10/71	307/18870	2.15611087198238e-07	1.12610655806399e-05	7.19850126963527e-06	CCR6/IL27/IL2RG/FCER1G/STAT3/IL7/IL1B/CARD11/IL18/TNFSF9	10
BP	GO:0050731	positive regulation of peptidyl-tyrosine phosphorylation	8/71	168/18870	2.20599232456565e-07	1.12610655806399e-05	7.19850126963527e-06	IL5/FLT3/IL11/PTPN11/TNFRSF1A/IL18/LIF/FYN	8
BP	GO:0030595	leukocyte chemotaxis	9/71	240/18870	2.81216074208891e-07	1.40215642582294e-05	8.96311697968118e-06	CCR6/IL17RC/PGF/FCER1G/IL1B/CXCL9/CCL8/CXCL10/CXCL11	9
BP	GO:0060326	cell chemotaxis	10/71	325/18870	3.64371696329659e-07	1.77548390211543e-05	1.13495681488329e-05	CCR6/IL17RC/PGF/FCER1G/IL1B/CXCL9/CCL8/CXCL10/CXCL11/VCAM1	10
BP	GO:0042129	regulation of T cell proliferation	8/71	182/18870	4.06751719261687e-07	1.92492081071439e-05	1.2304825685144e-05	IL27/IL1B/CARD11/TFRC/IL18/TNFSF9/HLA-E/VCAM1	8
BP	GO:0097396	response to interleukin-17	4/71	17/18870	4.21974244886084e-07	1.92492081071439e-05	1.2304825685144e-05	STAT3/IL1B/IKBKE/CXCL10	4
BP	GO:0097398	cellular response to interleukin-17	4/71	17/18870	4.21974244886084e-07	1.92492081071439e-05	1.2304825685144e-05	STAT3/IL1B/IKBKE/CXCL10	4
BP	GO:0071621	granulocyte chemotaxis	7/71	130/18870	5.77213815788947e-07	2.57822171052396e-05	1.64809734245002e-05	IL17RC/FCER1G/IL1B/CXCL9/CCL8/CXCL10/CXCL11	7
BP	GO:0032496	response to lipopolysaccharide	10/71	348/18870	6.80660743127714e-07	2.9782380270731e-05	1.90380298077827e-05	FASLG/CHUK/IL1B/PTGER2/NFKBIA/GBP2/CXCL9/CXCL10/CXCL11/VCAM1	10
BP	GO:0031295	T cell costimulation	5/71	48/18870	9.86872112090499e-07	4.23170761664406e-05	2.70506839987754e-05	CSK/PTPN11/CARD11/MAP3K8/FYN	5
BP	GO:0002237	response to molecule of bacterial origin	10/71	369/18870	1.157701375663e-06	4.86688578317936e-05	3.11109843367023e-05	FASLG/CHUK/IL1B/PTGER2/NFKBIA/GBP2/CXCL9/CXCL10/CXCL11/VCAM1	10
BP	GO:0031294	lymphocyte costimulation	5/71	50/18870	1.21403192782694e-06	5.00554702550187e-05	3.19973597172203e-05	CSK/PTPN11/CARD11/MAP3K8/FYN	5
BP	GO:0009612	response to mechanical stimulus	8/71	213/18870	1.3356156244762e-06	5.40294320542825e-05	3.45376671910231e-05	ACTA1/UCN/STAT1/TNFRSF1A/IL1B/NFKBIA/FYN/CXCL10	8
BP	GO:1903531	negative regulation of secretion by cell	7/71	152/18870	1.65470010191883e-06	6.56977225650734e-05	4.19964821188755e-05	UCN/BMP8A/IL11/PTPN11/TNFRSF1A/IL1B/LIF	7
BP	GO:0032102	negative regulation of response to external stimulus	11/71	481/18870	1.6972448848894e-06	6.61616915127794e-05	4.22930687105453e-05	UCN/KLKB1/TEK/TNFRSF1A/SEMA5B/STAT3/FGR/SEMA4B/SEMA6C/HLA-E/FYN	11
BP	GO:0030183	B cell differentiation	7/71	153/18870	1.72888896833772e-06	6.61917490735013e-05	4.231228264616e-05	IFNA1/IL2RG/FLT3/IL11/IL7/CARD11/VCAM1	7
BP	GO:0097530	granulocyte migration	7/71	156/18870	1.96836912702647e-06	7.4038305409557e-05	4.73280997855672e-05	IL17RC/FCER1G/IL1B/CXCL9/CCL8/CXCL10/CXCL11	7
BP	GO:0050764	regulation of phagocytosis	6/71	100/18870	2.06388989400631e-06	7.62927574611987e-05	4.87692312521999e-05	IL2RB/IL2RG/CSK/FCER1G/FGR/IL1B	6
BP	GO:0033138	positive regulation of peptidyl-serine phosphorylation	6/71	104/18870	2.59630851410968e-06	9.43472110890027e-05	6.03103244490777e-05	IFNA1/UCN/EGFR/IL11/TFRC/LIF	6
BP	GO:0071356	cellular response to tumor necrosis factor	8/71	238/18870	3.05531597670759e-06	0.000107727509343989	6.88635198182807e-05	CHUK/STAT1/TNFRSF1A/TNFRSF25/NFKBIA/GBP2/CCL8/VCAM1	8
BP	GO:0030593	neutrophil chemotaxis	6/71	107/18870	3.06500842816388e-06	0.000107727509343989	6.88635198182807e-05	FCER1G/IL1B/CXCL9/CCL8/CXCL10/CXCL11	6
BP	GO:1902105	regulation of leukocyte differentiation	9/71	321/18870	3.14626853442021e-06	0.000108799995770918	6.95490939187625e-05	IL5/FSHB/IL27/IL2RG/IL7/CARD11/IL18/TNFSF9/LIF	9
BP	GO:0097529	myeloid leukocyte migration	8/71	242/18870	3.45661898255601e-06	0.000117634779342858	7.51966234801658e-05	IL17RC/PGF/FCER1G/IL1B/CXCL9/CCL8/CXCL10/CXCL11	8
BP	GO:0051048	negative regulation of secretion	7/71	172/18870	3.76590473194379e-06	0.000126157808520117	8.06448677794543e-05	UCN/BMP8A/IL11/PTPN11/TNFRSF1A/IL1B/LIF	7
BP	GO:0050727	regulation of inflammatory response	10/71	425/18870	4.09359975410711e-06	0.000135025813427779	8.63136336817401e-05	KLKB1/TEK/TNFRSF1A/STAT3/FGR/IL1B/IL18/HLA-E/NFKBIA/FYN	10
BP	GO:0051607	defense response to virus	9/71	334/18870	4.34598559652446e-06	0.000141178683620431	9.02467822436181e-05	IFNA1/IL27/STAT1/IL1B/IKBKE/GBP2/CXCL9/CXCL10/BST2	9
BP	GO:0140546	defense response to symbiont	9/71	335/18870	4.45268869060248e-06	0.000142486038099279	9.10824929326698e-05	IFNA1/IL27/STAT1/IL1B/IKBKE/GBP2/CXCL9/CXCL10/BST2	9
BP	GO:0042531	positive regulation of tyrosine phosphorylation of STAT protein	5/71	66/18870	4.8875460514096e-06	0.000154101451973856	9.85075071042616e-05	FLT3/TNFRSF1A/IL18/LIF/FYN	5
BP	GO:0006959	humoral immune response	8/71	258/18870	5.54073806331684e-06	0.000172164382721033	0.000110054019198147	IFNA1/CCR6/IL7/IL1B/HLA-E/CXCL9/CXCL10/CXCL11	8
BP	GO:0034612	response to tumor necrosis factor	8/71	259/18870	5.7003293563711e-06	0.000174592944857995	0.000111606448451055	CHUK/STAT1/TNFRSF1A/TNFRSF25/NFKBIA/GBP2/CCL8/VCAM1	8
BP	GO:0002431	Fc receptor mediated stimulatory signaling pathway	4/71	32/18870	6.10973427688128e-06	0.000184496764642725	0.000117937346604884	CSK/FCER1G/FGR/FYN	4
BP	GO:0035723	interleukin-15-mediated signaling pathway	3/71	11/18870	8.24219679723604e-06	0.000238800945044244	0.00015265064338551	IL2RB/IL2RG/STAT3	3
BP	GO:0070669	response to interleukin-2	3/71	11/18870	8.24219679723604e-06	0.000238800945044244	0.00015265064338551	IL2RB/IL2RG/STAT3	3
BP	GO:0071350	cellular response to interleukin-15	3/71	11/18870	8.24219679723604e-06	0.000238800945044244	0.00015265064338551	IL2RB/IL2RG/STAT3	3
BP	GO:1990266	neutrophil migration	6/71	129/18870	9.04031383386057e-06	0.000258432438130628	0.000165199840164021	FCER1G/IL1B/CXCL9/CCL8/CXCL10/CXCL11	6
BP	GO:0070672	response to interleukin-15	3/71	12/18870	1.09599223905647e-05	0.000309185179018036	0.000197642921779989	IL2RB/IL2RG/STAT3	3
BP	GO:0042509	regulation of tyrosine phosphorylation of STAT protein	5/71	78/18870	1.11490513669795e-05	0.000310435923776676	0.000198442445383558	FLT3/TNFRSF1A/IL18/LIF/FYN	5
BP	GO:0031349	positive regulation of defense response	10/71	480/18870	1.18845356963543e-05	0.000326672365807481	0.000208821396446063	UCN/CHUK/TNFRSF1A/IL1B/IL18/IKBKE/HLA-E/NFKBIA/FYN/GBP2	10
BP	GO:0002460	adaptive immune response based on somatic recombination of immune receptors built from immunoglobulin superfamily domains	9/71	380/18870	1.22653535011893e-05	0.000332872378563922	0.000212784680327095	CCR6/IL27/IL2RB/FCER1G/STAT3/IL1B/TFRC/IL18/HLA-E	9
BP	GO:0033135	regulation of peptidyl-serine phosphorylation	6/71	138/18870	1.32975711902376e-05	0.000356374907898367	0.000227808390653807	IFNA1/UCN/EGFR/IL11/TFRC/LIF	6
BP	GO:0007260	tyrosine phosphorylation of STAT protein	5/71	82/18870	1.42429468415811e-05	0.00037699849417716	0.00024099177112071	FLT3/TNFRSF1A/IL18/LIF/FYN	5
BP	GO:0018105	peptidyl-serine phosphorylation	8/71	295/18870	1.47006527399017e-05	0.000384368286272552	0.000245702822430706	IFNA1/UCN/EGFR/CHUK/IL11/TFRC/IKBKE/LIF	8
BP	GO:0002285	lymphocyte activation involved in immune response	7/71	213/18870	1.52532858774255e-05	0.000394012589412052	0.000251867827677971	IFNA1/CCR6/IL27/FCER1G/STAT3/TFRC/IL18	7
BP	GO:0050871	positive regulation of B cell activation	5/71	84/18870	1.60216599733062e-05	0.00040893379741391	0.000261406031143417	IL5/IL2RG/IL7/CARD11/TFRC	5
BP	GO:0002366	leukocyte activation involved in immune response	8/71	301/18870	1.69967079780933e-05	0.000428716963588612	0.000274052183126656	IFNA1/CCR6/IL27/FCER1G/STAT3/FGR/TFRC/IL18	8
BP	GO:0050679	positive regulation of epithelial cell proliferation	7/71	218/18870	1.77195458956689e-05	0.000441752400003651	0.000282384929695971	EGFR/TEK/PGF/NRAS/STAT3/HMOX1/FGF9	7
BP	GO:0002263	cell activation involved in immune response	8/71	305/18870	1.86893689348542e-05	0.000460574793061234	0.000294416918973746	IFNA1/CCR6/IL27/FCER1G/STAT3/FGR/TFRC/IL18	8
BP	GO:0048708	astrocyte differentiation	5/71	87/18870	1.90091918371168e-05	0.000463133037486118	0.000296052246075671	KRAS/PTPN11/STAT3/IL1B/LIF	5
BP	GO:0038061	non-canonical NF-kappaB signal transduction	6/71	148/18870	1.97937794297133e-05	0.000476829922441632	0.000304807815700611	EGFR/CHUK/IL1B/IL18/IKBKE/NFKBIA	6
BP	GO:0018209	peptidyl-serine modification	8/71	308/18870	2.00500131877105e-05	0.000477635869716127	0.000305323007840926	IFNA1/UCN/EGFR/CHUK/IL11/TFRC/IKBKE/LIF	8
BP	GO:0051090	regulation of DNA-binding transcription factor activity	9/71	406/18870	2.07200634552923e-05	0.000488173802726886	0.000312059255278086	CHUK/STAT3/IL1B/CARD11/TFRC/IL18/IKBKE/HMOX1/NFKBIA	9
BP	GO:0051092	positive regulation of NF-kappaB transcription factor activity	6/71	150/18870	2.13572538269043e-05	0.000497716871792204	0.000318159547856171	CHUK/STAT3/IL1B/CARD11/TFRC/IL18	6
BP	GO:0070098	chemokine-mediated signaling pathway	5/71	91/18870	2.36478002548633e-05	0.000545170792972333	0.000348493898492723	CCR6/CXCL9/CCL8/CXCL10/CXCL11	5
BP	GO:0048872	homeostasis of number of cells	8/71	316/18870	2.40918333300867e-05	0.000549498836805382	0.00035126054866487	KRAS/FLT3/STAT1/PTPN11/STAT3/IL7/CARD11/HMOX1	8
BP	GO:0030890	positive regulation of B cell proliferation	4/71	45/18870	2.43979234044947e-05	0.00055062260820249	0.000351978906068167	IL5/IL7/CARD11/TFRC	4
BP	GO:0050919	negative chemotaxis	4/71	47/18870	2.90420597635501e-05	0.000648606001385952	0.000414613616361209	SEMA5B/SEMA4B/SEMA6C/LGR6	4
BP	GO:0006909	phagocytosis	7/71	237/18870	3.02971725068496e-05	0.000669661214996758	0.000428072909429389	IL2RB/IL2RG/CSK/FCER1G/FGR/IL1B/FYN	7
BP	GO:0060485	mesenchyme development	8/71	327/18870	3.07493853956777e-05	0.000672721247840132	0.00043002899876662	ACTA1/STAT1/SEMA5B/SEMA4B/IL1B/SEMA6C/NRTN/FGF9	8
BP	GO:0030099	myeloid cell differentiation	9/71	430/18870	3.25077847777836e-05	0.00069696690563568	0.000445527745059729	IL5/FSHB/STAT1/IL11/PTPN11/STAT3/TFRC/LIF/NFKBIA	9
BP	GO:0043434	response to peptide hormone	9/71	430/18870	3.25077847777836e-05	0.00069696690563568	0.000445527745059729	NR5A1/TEK/CSK/CHUK/STAT1/PTPN11/STAT3/IL1B/TNFSF10	9
BP	GO:0048661	positive regulation of smooth muscle cell proliferation	5/71	98/18870	3.38369947130215e-05	0.00071828234321503	0.000459153383182428	STAT1/CALCRL/IL18/HMOX1/FGF9	5
BP	GO:1990868	response to chemokine	5/71	99/18870	3.5533335175602e-05	0.000739645345791171	0.000472809426659517	CCR6/CXCL9/CCL8/CXCL10/CXCL11	5
BP	GO:1990869	cellular response to chemokine	5/71	99/18870	3.5533335175602e-05	0.000739645345791171	0.000472809426659517	CCR6/CXCL9/CCL8/CXCL10/CXCL11	5
BP	GO:0051091	positive regulation of DNA-binding transcription factor activity	7/71	244/18870	3.64742755033194e-05	0.000751931218068431	0.000480663023333218	CHUK/STAT3/IL1B/CARD11/TFRC/IL18/IKBKE	7
BP	GO:0032755	positive regulation of interleukin-6 production	5/71	101/18870	3.91233804517668e-05	0.000798862168462743	0.000510663071159904	UCN/IL17RC/PTPN11/STAT3/IL1B	5
BP	GO:0048660	regulation of smooth muscle cell proliferation	6/71	171/18870	4.46206831368545e-05	0.000893894676688705	0.000571411463594214	STAT1/CALCRL/IL18/HMOX1/OGN/FGF9	6
BP	GO:0010001	glial cell differentiation	7/71	252/18870	4.47661749748531e-05	0.000893894676688705	0.000571411463594214	CSK/KRAS/PTPN11/CSPG5/STAT3/IL1B/LIF	7
BP	GO:0042100	B cell proliferation	5/71	104/18870	4.50282766242445e-05	0.000893894676688705	0.000571411463594214	IL5/IFNA1/IL7/CARD11/TFRC	5
BP	GO:0045765	regulation of angiogenesis	8/71	349/18870	4.87493495662204e-05	0.000958886288715382	0.000612956573010324	FASLG/TEK/PGF/STAT1/STAT3/IL1B/HMOX1/CXCL10	8
BP	GO:0051235	maintenance of location	8/71	350/18870	4.97412523719301e-05	0.000969502228049255	0.000619742685055052	FASLG/NR5A1/IL1B/IKBKE/NFKBIA/CXCL9/CXCL10/CXCL11	8
BP	GO:0048659	smooth muscle cell proliferation	6/71	175/18870	5.07639826928377e-05	0.00098052233237337	0.000626787154728067	STAT1/CALCRL/IL18/HMOX1/OGN/FGF9	6
BP	GO:1901342	regulation of vasculature development	8/71	354/18870	5.38791201139888e-05	0.00101708157102805	0.000650157210073903	FASLG/TEK/PGF/STAT1/STAT3/IL1B/HMOX1/CXCL10	8
BP	GO:0032635	interleukin-6 production	6/71	177/18870	5.40798969669767e-05	0.00101708157102805	0.000650157210073903	UCN/IL17RC/CSK/PTPN11/STAT3/IL1B	6
BP	GO:0032675	regulation of interleukin-6 production	6/71	177/18870	5.40798969669767e-05	0.00101708157102805	0.000650157210073903	UCN/IL17RC/CSK/PTPN11/STAT3/IL1B	6
BP	GO:0002443	leukocyte mediated immunity	9/71	466/18870	6.06009223719409e-05	0.00109862114303848	0.000702280404672083	CCR6/IL2RB/FCER1G/FGR/IL1B/TFRC/IL18/HLA-E/BST2	9
BP	GO:0001936	regulation of endothelial cell proliferation	6/71	181/18870	6.12317986040313e-05	0.00109862114303848	0.000702280404672083	TEK/PGF/STAT1/NRAS/STAT3/HMOX1	6
BP	GO:0045580	regulation of T cell differentiation	6/71	181/18870	6.12317986040313e-05	0.00109862114303848	0.000702280404672083	IL27/IL2RG/IL7/CARD11/IL18/TNFSF9	6
BP	GO:0046631	alpha-beta T cell activation	6/71	181/18870	6.12317986040313e-05	0.00109862114303848	0.000702280404672083	IL27/IL2RG/STAT3/CARD11/IL18/HLA-E	6
BP	GO:0001938	positive regulation of endothelial cell proliferation	5/71	111/18870	6.14899893491685e-05	0.00109862114303848	0.000702280404672083	TEK/PGF/NRAS/STAT3/HMOX1	5
BP	GO:0033209	tumor necrosis factor-mediated signaling pathway	5/71	111/18870	6.14899893491685e-05	0.00109862114303848	0.000702280404672083	CHUK/STAT1/TNFRSF1A/TNFRSF25/NFKBIA	5
BP	GO:0043552	positive regulation of phosphatidylinositol 3-kinase activity	3/71	21/18870	6.46659569472672e-05	0.00114581662557802	0.000732449551503627	TEK/FLT3/FGR	3
BP	GO:0048771	tissue remodeling	6/71	184/18870	6.70765738601122e-05	0.0011787883143941	0.000753526308592459	FSHB/CSK/IL7/TFRC/IL18/LIF	6
BP	GO:1902107	positive regulation of leukocyte differentiation	6/71	185/18870	6.91209121409602e-05	0.00119512286798563	0.000763967976294823	IL5/IL2RG/IL7/IL18/TNFSF9/LIF	6
BP	GO:1903708	positive regulation of hemopoiesis	6/71	185/18870	6.91209121409602e-05	0.00119512286798563	0.000763967976294823	IL5/IL2RG/IL7/IL18/TNFSF9/LIF	6
BP	GO:0001755	neural crest cell migration	4/71	59/18870	7.16270847433502e-05	0.00122854775751794	0.000785334436512353	SEMA5B/SEMA4B/SEMA6C/NRTN	4
BP	GO:0046634	regulation of alpha-beta T cell activation	5/71	116/18870	7.58403589407428e-05	0.00128368439386954	0.000820579870786595	IL27/IL2RG/CARD11/IL18/HLA-E	5
BP	GO:0050673	epithelial cell proliferation	9/71	480/18870	7.60391408682048e-05	0.00128368439386954	0.000820579870786595	FSHB/EGFR/TEK/PGF/STAT1/NRAS/STAT3/HMOX1/FGF9	9
BP	GO:0048010	vascular endothelial growth factor receptor signaling pathway	4/71	61/18870	8.16647864261522e-05	0.00134952522541376	0.000862667833606006	PGF/IL1B/FYN/FGF9	4
BP	GO:0090497	mesenchymal cell migration	4/71	61/18870	8.16647864261522e-05	0.00134952522541376	0.000862667833606006	SEMA5B/SEMA4B/SEMA6C/NRTN	4
BP	GO:0050830	defense response to Gram-positive bacterium	5/71	118/18870	8.22522128562403e-05	0.00134952522541376	0.000862667833606006	FGR/IL1B/IL18/HLA-E/GBP2	5
BP	GO:0002700	regulation of production of molecular mediator of immune response	6/71	191/18870	8.24569983811578e-05	0.00134952522541376	0.000862667833606006	IL5/IL1B/TFRC/IL18/HLA-E/BST2	6
BP	GO:0031345	negative regulation of cell projection organization	6/71	192/18870	8.48664262281876e-05	0.00137843649873662	0.000881149018732857	NFATC4/SEMA5B/SEMA4B/SEMA6C/FYN/NR2F1	6
BP	GO:0035710	CD4-positive, alpha-beta T cell activation	5/71	119/18870	8.56106297572586e-05	0.00138006909924483	0.000882192639049868	IL27/IL2RG/STAT3/CARD11/IL18	5
BP	GO:0002286	T cell activation involved in immune response	5/71	123/18870	0.000100112451707115	0.00160179922731383	0.0010239309671851	IFNA1/IL27/FCER1G/STAT3/IL18	5
BP	GO:0002697	regulation of immune effector process	8/71	389/18870	0.000103951667791181	0.00163939428657602	0.00104796315844559	IL5/IL27/FGR/IL1B/TFRC/IL18/HLA-E/BST2	8
BP	GO:0030888	regulation of B cell proliferation	4/71	65/18870	0.000104756071483636	0.00163939428657602	0.00104796315844559	IL5/IL7/CARD11/TFRC	4
BP	GO:0045453	bone resorption	4/71	65/18870	0.000104756071483636	0.00163939428657602	0.00104796315844559	FSHB/CSK/IL7/TFRC	4
BP	GO:0046641	positive regulation of alpha-beta T cell proliferation	3/71	25/18870	0.00011062735962189	0.00171873231180676	0.00109867904063845	CARD11/IL18/HLA-E	3
BP	GO:0001935	endothelial cell proliferation	6/71	202/18870	0.000112189234029309	0.00173045840114272	0.00110617480277289	TEK/PGF/STAT1/NRAS/STAT3/HMOX1	6
BP	GO:0090218	positive regulation of lipid kinase activity	3/71	26/18870	0.000124720009534068	0.00190999786029316	0.00122094325122825	TEK/FLT3/FGR	3
BP	GO:0050864	regulation of B cell activation	5/71	130/18870	0.000129955924649242	0.00197606739324804	0.00126317740868468	IL5/IL2RG/IL7/CARD11/TFRC	5
BP	GO:0050678	regulation of epithelial cell proliferation	8/71	407/18870	0.000141937237653336	0.00214305237696305	0.00136992055911522	EGFR/TEK/PGF/STAT1/NRAS/STAT3/HMOX1/FGF9	8
BP	GO:0045619	regulation of lymphocyte differentiation	6/71	212/18870	0.000146087428245906	0.00219028983328128	0.00140011653718196	IL27/IL2RG/IL7/CARD11/IL18/TNFSF9	6
BP	GO:0045637	regulation of myeloid cell differentiation	6/71	213/18870	0.000149879722227601	0.00223154253094428	0.00142648682997322	IL5/FSHB/STAT1/STAT3/LIF/NFKBIA	6
BP	GO:0032481	positive regulation of type I interferon production	4/71	72/18870	0.000156057720442763	0.00224906416386174	0.00143768732391397	CHUK/STAT1/PTPN11/IKBKE	4
BP	GO:0032722	positive regulation of chemokine production	4/71	72/18870	0.000156057720442763	0.00224906416386174	0.00143768732391397	IL7/IL1B/IL18/HMOX1	4
BP	GO:0046635	positive regulation of alpha-beta T cell activation	4/71	72/18870	0.000156057720442763	0.00224906416386174	0.00143768732391397	IL2RG/CARD11/IL18/HLA-E	4
BP	GO:0050766	positive regulation of phagocytosis	4/71	72/18870	0.000156057720442763	0.00224906416386174	0.00143768732391397	IL2RB/IL2RG/FCER1G/IL1B	4
BP	GO:0048843	negative regulation of axon extension involved in axon guidance	3/71	28/18870	0.000156301567357929	0.00224906416386174	0.00143768732391397	SEMA5B/SEMA4B/SEMA6C	3
BP	GO:0002702	positive regulation of production of molecular mediator of immune response	5/71	136/18870	0.000160588663885547	0.00229534730247075	0.00146727326581742	IL5/IL1B/TFRC/IL18/HLA-E	5
BP	GO:0034504	protein localization to nucleus	7/71	310/18870	0.000163216480681409	0.00231745784490689	0.0014814071651948	NR5A1/STAT3/TFRC/NFKBIA/FYN/GBP2/FGF9	7
BP	GO:0070372	regulation of ERK1 and ERK2 cascade	7/71	313/18870	0.000173165394537689	0.00244254345979478	0.00156136664603928	EGFR/TEK/CSK/PTPN11/IL1B/LIF/CCL8	7
BP	GO:0002440	production of molecular mediator of immune response	7/71	314/18870	0.000176588852099786	0.00247455228040484	0.00158182790116217	IL5/CCR6/IL1B/TFRC/IL18/HLA-E/BST2	7
BP	GO:0045088	regulation of innate immune response	8/71	425/18870	0.000190739107505531	0.00263968963913778	0.00168738997945669	CHUK/PTPN11/FGR/IKBKE/HLA-E/NFKBIA/FYN/GBP2	8
BP	GO:0002429	immune response-activating cell surface receptor signaling pathway	7/71	318/18870	0.000190835771486173	0.00263968963913778	0.00168738997945669	CSK/CHUK/FCER1G/FGR/CARD11/NFKBIA/FYN	7
BP	GO:0034341	response to type II interferon	5/71	143/18870	0.000202989126684778	0.00278979927956516	0.00178334576885007	FASLG/STAT1/GBP2/CCL8/BST2	5
BP	GO:0071222	cellular response to lipopolysaccharide	6/71	226/18870	0.000206670379149773	0.00282230122864403	0.00180412225043918	IL1B/NFKBIA/GBP2/CXCL9/CXCL10/CXCL11	6
BP	GO:2000514	regulation of CD4-positive, alpha-beta T cell activation	4/71	78/18870	0.000212732824502618	0.00286855395978779	0.00183368875473473	IL27/IL2RG/CARD11/IL18	4
BP	GO:0002825	regulation of T-helper 1 type immune response	3/71	31/18870	0.000212733246085009	0.00286855395978779	0.00183368875473473	IL27/IL1B/IL18	3
BP	GO:0045834	positive regulation of lipid metabolic process	5/71	145/18870	0.00021654064871894	0.0029016446928338	0.00185484160942145	FSHB/TEK/FLT3/FGR/IL1B	5
BP	GO:0097191	extrinsic apoptotic signaling pathway	6/71	229/18870	0.000221915754187683	0.00295520109924467	0.00188907690063657	FASLG/TNFRSF1A/IL7/IL1B/HMOX1/TNFSF10	6
BP	GO:0050920	regulation of chemotaxis	6/71	232/18870	0.000238035146442168	0.0031469835626016	0.00201167154286493	CCR6/PGF/SEMA5B/SEMA4B/SEMA6C/CXCL10	6
BP	GO:0042742	defense response to bacterium	7/71	330/18870	0.000239252948089581	0.0031469835626016	0.00201167154286493	FCER1G/TNFRSF1A/FGR/IL1B/IL18/HLA-E/GBP2	7
BP	GO:0050768	negative regulation of neurogenesis	5/71	149/18870	0.000245702936519378	0.00321211643839968	0.00205330695345462	NFATC4/SEMA5B/SEMA4B/IL1B/SEMA6C	5
BP	GO:0010720	positive regulation of cell development	8/71	444/18870	0.000256474060370016	0.00327201331404014	0.00209159531366863	IL5/IL2RG/KRAS/IL7/IL1B/IL18/TNFSF9/LIF	8
BP	GO:0038094	Fc-gamma receptor signaling pathway	3/71	33/18870	0.000256825626782074	0.00327201331404014	0.00209159531366863	FCER1G/FGR/FYN	3
BP	GO:0045577	regulation of B cell differentiation	3/71	33/18870	0.000256825626782074	0.00327201331404014	0.00209159531366863	IL2RG/IL7/CARD11	3
BP	GO:0014032	neural crest cell development	4/71	82/18870	0.000257915228578723	0.00327201331404014	0.00209159531366863	SEMA5B/SEMA4B/SEMA6C/NRTN	4
BP	GO:0060337	type I interferon-mediated signaling pathway	4/71	82/18870	0.000257915228578723	0.00327201331404014	0.00209159531366863	IFNA1/STAT1/PTPN11/IKBKE	4
BP	GO:0006816	calcium ion transport	8/71	445/18870	0.000260392199044437	0.00328400514559573	0.00209926094833348	FASLG/UCN/CALCRL/FYN/CXCL9/CCL8/CXCL10/CXCL11	8
BP	GO:0070371	ERK1 and ERK2 cascade	7/71	336/18870	0.000266932754218688	0.00334680599441443	0.00213940563861331	EGFR/TEK/CSK/PTPN11/IL1B/LIF/CCL8	7
BP	GO:0050729	positive regulation of inflammatory response	5/71	152/18870	0.000269465785940047	0.00334871815561166	0.00214062796475176	TNFRSF1A/IL1B/IL18/HLA-E/NFKBIA	5
BP	GO:0071357	cellular response to type I interferon	4/71	83/18870	0.000270209067593665	0.00334871815561166	0.00214062796475176	IFNA1/STAT1/PTPN11/IKBKE	4
BP	GO:0042063	gliogenesis	7/71	338/18870	0.000276712673503931	0.00340280065811337	0.00217519955659054	CSK/KRAS/PTPN11/CSPG5/STAT3/IL1B/LIF	7
BP	GO:0071219	cellular response to molecule of bacterial origin	6/71	239/18870	0.000279245925287076	0.00340280065811337	0.00217519955659054	IL1B/NFKBIA/GBP2/CXCL9/CXCL10/CXCL11	6
BP	GO:0035456	response to interferon-beta	3/71	34/18870	0.000280921509555068	0.00340280065811337	0.00217519955659054	STAT1/IKBKE/BST2	3
BP	GO:0048841	regulation of axon extension involved in axon guidance	3/71	34/18870	0.000280921509555068	0.00340280065811337	0.00217519955659054	SEMA5B/SEMA4B/SEMA6C	3
BP	GO:0002292	T cell differentiation involved in immune response	4/71	84/18870	0.000282918437974683	0.00340773669111078	0.00217835485655255	IL27/FCER1G/STAT3/IL18	4
BP	GO:0051961	negative regulation of nervous system development	5/71	155/18870	0.000294936464061044	0.00352630253959957	0.00225414665483044	NFATC4/SEMA5B/SEMA4B/IL1B/SEMA6C	5
BP	GO:0034103	regulation of tissue remodeling	4/71	85/18870	0.0002960515191828	0.00352630253959957	0.00225414665483044	FSHB/CSK/TFRC/IL18	4
BP	GO:0048873	homeostasis of number of cells within a tissue	3/71	35/18870	0.000306430959458248	0.00362976782916289	0.00232028560171352	KRAS/PTPN11/IL7	3
BP	GO:0002768	immune response-regulating cell surface receptor signaling pathway	7/71	346/18870	0.000318762653828383	0.00375509411982447	0.00240039893166313	CSK/CHUK/FCER1G/FGR/CARD11/NFKBIA/FYN	7
BP	GO:0007189	adenylate cyclase-activating G protein-coupled receptor signaling pathway	5/71	158/18870	0.00032219487238879	0.0037708962890315	0.00241050027902544	CALCRL/PTGER2/CXCL9/CXCL10/CXCL11	5
BP	GO:0033077	T cell differentiation in thymus	4/71	87/18870	0.000323621696446734	0.0037708962890315	0.00241050027902544	CCR6/IL2RG/IL1B/CARD11	4
BP	GO:0048863	stem cell differentiation	6/71	246/18870	0.000325874308519392	0.00377661901332744	0.00241415846197581	SEMA5B/STAT3/SEMA4B/SEMA6C/NRTN/LIF	6
BP	GO:0033002	muscle cell proliferation	6/71	247/18870	0.000333005923423646	0.00383851989150697	0.00245372785680581	STAT1/CALCRL/IL18/HMOX1/OGN/FGF9	6
BP	GO:0048864	stem cell development	4/71	88/18870	0.000338075312397007	0.00385549717967651	0.00246458038488748	SEMA5B/SEMA4B/SEMA6C/NRTN	4
BP	GO:0098586	cellular response to virus	4/71	88/18870	0.000338075312397007	0.00385549717967651	0.00246458038488748	IFNA1/CHUK/IKBKE/CXCL10	4
BP	GO:0007188	adenylate cyclase-modulating G protein-coupled receptor signaling pathway	6/71	248/18870	0.00034025947992516	0.00385987473523568	0.00246737868483742	CALCRL/PTGER2/CXCL9/CXCL10/PTH2R/CXCL11	6
BP	GO:0002703	regulation of leukocyte mediated immunity	6/71	249/18870	0.000347636447100066	0.00392280285569758	0.0025076047319905	FGR/IL1B/TFRC/IL18/HLA-E/BST2	6
BP	GO:0034340	response to type I interferon	4/71	89/18870	0.000352985676626102	0.00394167338899148	0.00251966749433764	IFNA1/STAT1/PTPN11/IKBKE	4
BP	GO:0046849	bone remodeling	4/71	89/18870	0.000352985676626102	0.00394167338899148	0.00251966749433764	FSHB/CSK/IL7/TFRC	4
BP	GO:0071276	cellular response to cadmium ion	3/71	37/18870	0.000361829253635514	0.0040091312038186	0.00256278909434987	EGFR/CHUK/HMOX1	3
BP	GO:0046883	regulation of hormone secretion	6/71	251/18870	0.000362766536166422	0.0040091312038186	0.00256278909434987	UCN/BMP8A/IL11/PTPN11/IL1B/LIF	6
BP	GO:0051051	negative regulation of transport	8/71	469/18870	0.00037024390431848	0.00407078426081446	0.00260220007245701	UCN/BMP8A/CSK/IL11/PTPN11/TNFRSF1A/IL1B/LIF	8
BP	GO:0002757	immune response-activating signaling pathway	8/71	473/18870	0.000391777937847813	0.00424237354243536	0.00271188646516636	CSK/CHUK/FCER1G/FGR/CARD11/NFKBIA/FYN/GBP2	8
BP	GO:0048846	axon extension involved in axon guidance	3/71	38/18870	0.000391786362594311	0.00424237354243536	0.00271188646516636	SEMA5B/SEMA4B/SEMA6C	3
BP	GO:1902284	neuron projection extension involved in neuron projection guidance	3/71	38/18870	0.000391786362594311	0.00424237354243536	0.00271188646516636	SEMA5B/SEMA4B/SEMA6C	3
BP	GO:0043410	positive regulation of MAPK cascade	8/71	474/18870	0.000397318166163259	0.00428065401132677	0.00273635679632141	EGFR/TEK/FLT3/IL11/PTPN11/IL1B/LIF/CCL8	8
BP	GO:0050886	endocrine process	4/71	92/18870	0.000400540728727257	0.00429379661195619	0.00274475804633099	UCN/KRAS/PTPN11/IL1B	4
BP	GO:0043367	CD4-positive, alpha-beta T cell differentiation	4/71	93/18870	0.000417361687973239	0.00445185800504788	0.00284579689835641	IL27/IL2RG/STAT3/IL18	4
BP	GO:0043550	regulation of lipid kinase activity	3/71	39/18870	0.000423293574484103	0.00449277932521741	0.00287195536205473	TEK/FLT3/FGR	3
BP	GO:0014033	neural crest cell differentiation	4/71	95/18870	0.000452508097888613	0.00477236483357389	0.00305067704895582	SEMA5B/SEMA4B/SEMA6C/NRTN	4
BP	GO:0048762	mesenchymal cell differentiation	6/71	262/18870	0.00045545261743092	0.00477236483357389	0.00305067704895582	STAT1/SEMA5B/SEMA4B/IL1B/SEMA6C/NRTN	6
BP	GO:0010742	macrophage derived foam cell differentiation	3/71	40/18870	0.000456383954278832	0.00477236483357389	0.00305067704895582	STAT1/IL18/NFKBIA	3
BP	GO:0002449	lymphocyte mediated immunity	7/71	368/18870	0.000461444538284129	0.00477236483357389	0.00305067704895582	CCR6/IL2RB/FCER1G/IL1B/TFRC/IL18/HLA-E	7
BP	GO:0030856	regulation of epithelial cell differentiation	5/71	171/18870	0.000462990618182542	0.00477236483357389	0.00305067704895582	KRAS/STAT1/TNFRSF1A/IL1B/LIF	5
BP	GO:0051897	positive regulation of phosphatidylinositol 3-kinase/protein kinase B signal transduction	5/71	171/18870	0.000462990618182542	0.00477236483357389	0.00305067704895582	EGFR/TEK/FLT3/FGR/IL18	5
BP	GO:0071216	cellular response to biotic stimulus	6/71	265/18870	0.000483686254315272	0.00496183411125332	0.00317179301495081	IL1B/NFKBIA/GBP2/CXCL9/CXCL10/CXCL11	6
BP	GO:0051281	positive regulation of release of sequestered calcium ion into cytosol	3/71	41/18870	0.000491090145726341	0.00499003446652737	0.00318981975423146	CXCL9/CXCL10/CXCL11	3
BP	GO:0090077	foam cell differentiation	3/71	41/18870	0.000491090145726341	0.00499003446652737	0.00318981975423146	STAT1/IL18/NFKBIA	3
BP	GO:1901653	cellular response to peptide	7/71	374/18870	0.000508111728982071	0.00513863937234698	0.00328481366005291	CSK/STAT1/PTPN11/STAT3/IL1B/FYN/VCAM1	7
BP	GO:0045124	regulation of bone resorption	3/71	42/18870	0.000527444374497309	0.00530045365909984	0.00338825150439316	FSHB/CSK/TFRC	3
BP	GO:0030101	natural killer cell activation	4/71	99/18870	0.000529056475301943	0.00530045365909984	0.00338825150439316	IFNA1/FGR/IL18/HLA-E	4
BP	GO:0002699	positive regulation of immune effector process	6/71	270/18870	0.000533760007229034	0.00532270444418162	0.00340247505220172	IL5/FGR/IL1B/TFRC/IL18/HLA-E	6
BP	GO:0002764	immune response-regulating signaling pathway	8/71	500/18870	0.000565428145213908	0.00558703133465514	0.0035714428504129	CSK/CHUK/FCER1G/FGR/CARD11/NFKBIA/FYN/GBP2	8
BP	GO:0032814	regulation of natural killer cell activation	3/71	43/18870	0.000565478451315375	0.00558703133465514	0.0035714428504129	FGR/IL18/HLA-E	3
BP	GO:0046640	regulation of alpha-beta T cell proliferation	3/71	44/18870	0.000605223775068487	0.00587149218889971	0.00375328104376837	CARD11/IL18/HLA-E	3
BP	GO:0050691	regulation of defense response to virus by host	3/71	44/18870	0.000605223775068487	0.00587149218889971	0.00375328104376837	IL27/STAT1/IL1B	3
BP	GO:0071526	semaphorin-plexin signaling pathway	3/71	44/18870	0.000605223775068487	0.00587149218889971	0.00375328104376837	SEMA5B/SEMA4B/SEMA6C	3
BP	GO:2000516	positive regulation of CD4-positive, alpha-beta T cell activation	3/71	44/18870	0.000605223775068487	0.00587149218889971	0.00375328104376837	IL2RG/CARD11/IL18	3
BP	GO:0045639	positive regulation of myeloid cell differentiation	4/71	103/18870	0.00061440098303894	0.00592236485314036	0.00378580078495127	IL5/STAT1/STAT3/LIF	4
BP	GO:0032819	positive regulation of natural killer cell proliferation	2/71	10/18870	0.000615992239855551	0.00592236485314036	0.00378580078495127	IL18/HLA-E	2
BP	GO:1905952	regulation of lipid localization	5/71	183/18870	0.000630143966461382	0.00601450992953008	0.00384470342117447	FASLG/PTPN11/IL1B/IKBKE/NFKBIA	5
BP	GO:0001894	tissue homeostasis	6/71	279/18870	0.000633992184735914	0.00601450992953008	0.00384470342117447	FSHB/CSK/KRAS/PTPN11/IL7/TFRC	6
BP	GO:0060249	anatomical structure homeostasis	6/71	279/18870	0.000633992184735914	0.00601450992953008	0.00384470342117447	FSHB/CSK/KRAS/PTPN11/IL7/TFRC	6
BP	GO:0032642	regulation of chemokine production	4/71	104/18870	0.000637175891295529	0.00601808418915249	0.00384698822381998	IL7/IL1B/IL18/HMOX1	4
BP	GO:0050767	regulation of neurogenesis	7/71	390/18870	0.000651200123081627	0.00612356606967986	0.00391441625231892	NFATC4/KRAS/SEMA5B/SEMA4B/IL1B/SEMA6C/LIF	7
BP	GO:0032602	chemokine production	4/71	105/18870	0.000660543553787602	0.00614328369200979	0.00392702050618458	IL7/IL1B/IL18/HMOX1	4
BP	GO:0045766	positive regulation of angiogenesis	5/71	185/18870	0.000661892972413368	0.00614328369200979	0.00392702050618458	TEK/PGF/STAT3/IL1B/HMOX1	5
BP	GO:1904018	positive regulation of vasculature development	5/71	185/18870	0.000661892972413368	0.00614328369200979	0.00392702050618458	TEK/PGF/STAT3/IL1B/HMOX1	5
BP	GO:0032760	positive regulation of tumor necrosis factor production	4/71	106/18870	0.000684512612837912	0.00632584069795036	0.00404371788527659	NFATC4/PTPN11/STAT3/HLA-E	4
BP	GO:0030517	negative regulation of axon extension	3/71	46/18870	0.000689971718290989	0.00634892430908103	0.00405847380716001	SEMA5B/SEMA4B/SEMA6C	3
BP	GO:0002526	acute inflammatory response	4/71	107/18870	0.00070909172150538	0.00646933042939376	0.00413544197715568	KLKB1/IL1B/TFRC/HLA-E	4
BP	GO:0140888	interferon-mediated signaling pathway	4/71	107/18870	0.00070909172150538	0.00646933042939376	0.00413544197715568	IFNA1/STAT1/PTPN11/IKBKE	4
BP	GO:0046633	alpha-beta T cell proliferation	3/71	47/18870	0.000735035104099679	0.00664943149025195	0.00425056942277496	CARD11/IL18/HLA-E	3
BP	GO:0050798	activated T cell proliferation	3/71	47/18870	0.000735035104099679	0.00664943149025195	0.00425056942277496	IL18/TNFSF9/FYN	3
BP	GO:0003337	mesenchymal to epithelial transition involved in metanephros morphogenesis	2/71	11/18870	0.00075104780497962	0.00676574157090885	0.00432491924848945	STAT1/LIF	2
BP	GO:0043491	phosphatidylinositol 3-kinase/protein kinase B signal transduction	6/71	290/18870	0.000775711539008928	0.00693915942260188	0.00443577453271192	EGFR/TEK/FLT3/STAT3/FGR/IL18	6
BP	GO:0002861	regulation of inflammatory response to antigenic stimulus	3/71	48/18870	0.000781931275615107	0.00693915942260188	0.00443577453271192	FGR/HLA-E/FYN	3
BP	GO:0042088	T-helper 1 type immune response	3/71	48/18870	0.000781931275615107	0.00693915942260188	0.00443577453271192	IL27/IL1B/IL18	3
BP	GO:0045445	myoblast differentiation	4/71	110/18870	0.00078657601715185	0.00693915942260188	0.00443577453271192	NRAS/IL18/CXCL9/CXCL10	4
BP	GO:1903557	positive regulation of tumor necrosis factor superfamily cytokine production	4/71	110/18870	0.00078657601715185	0.00693915942260188	0.00443577453271192	NFATC4/PTPN11/STAT3/HLA-E	4
BP	GO:0030100	regulation of endocytosis	6/71	291/18870	0.000789717770109542	0.00693915942260188	0.00443577453271192	IL2RB/IL2RG/CSK/FCER1G/FGR/IL1B	6
BP	GO:0002822	regulation of adaptive immune response based on somatic recombination of immune receptors built from immunoglobulin superfamily domains	5/71	193/18870	0.000801019220159194	0.00700973554294413	0.00448088947216873	IL27/IL1B/TFRC/IL18/HLA-E	5
BP	GO:0071347	cellular response to interleukin-1	4/71	111/18870	0.000813682036882792	0.00706289185051298	0.00451486900499209	IL1B/NFKBIA/GBP2/CCL8	4
BP	GO:1905954	positive regulation of lipid localization	4/71	111/18870	0.000813682036882792	0.00706289185051298	0.00451486900499209	FASLG/IL1B/IKBKE/NFKBIA	4
BP	GO:0002673	regulation of acute inflammatory response	3/71	49/18870	0.000830689618568104	0.00715260458718881	0.00457221679719159	KLKB1/IL1B/HLA-E	3
BP	GO:0046850	regulation of bone remodeling	3/71	49/18870	0.000830689618568104	0.00715260458718881	0.00457221679719159	FSHB/CSK/TFRC	3
BP	GO:1901222	regulation of non-canonical NF-kappaB signal transduction	4/71	113/18870	0.000869863104586487	0.00745994598493372	0.00476868110388045	EGFR/IL1B/IL18/NFKBIA	4
BP	GO:0001666	response to hypoxia	6/71	298/18870	0.00089332570888755	0.00761895722502171	0.0048703271342195	TEK/PGF/TFRC/HMOX1/LIF/VCAM1	6
BP	GO:0032817	regulation of natural killer cell proliferation	2/71	12/18870	0.000899065381497432	0.00761895722502171	0.0048703271342195	IL18/HLA-E	2
BP	GO:0072182	regulation of nephron tubule epithelial cell differentiation	2/71	12/18870	0.000899065381497432	0.00761895722502171	0.0048703271342195	STAT1/LIF	2
BP	GO:0045582	positive regulation of T cell differentiation	4/71	116/18870	0.000959187808366496	0.00809645142180223	0.00517555957933352	IL2RG/IL7/IL18/TNFSF9	4
BP	GO:0050728	negative regulation of inflammatory response	5/71	202/18870	0.000982464908612547	0.00826041083947177	0.0052803686729145	TEK/TNFRSF1A/STAT3/FGR/FYN	5
BP	GO:0042692	muscle cell differentiation	7/71	419/18870	0.000990962657501995	0.00829931225657921	0.00530523593777795	ACTA1/NFATC4/KRAS/CHUK/CXCL9/CXCL10/FGF9	7
BP	GO:0043500	muscle adaptation	4/71	118/18870	0.00102220794013824	0.00849462722347438	0.00543008869057524	ACTA1/TNFRSF1A/IL1B/HMOX1	4
BP	GO:0051928	positive regulation of calcium ion transport	4/71	118/18870	0.00102220794013824	0.00849462722347438	0.00543008869057524	UCN/CXCL9/CXCL10/CXCL11	4
BP	GO:0000302	response to reactive oxygen species	5/71	205/18870	0.00104924910508378	0.00861911908543917	0.00550966862197653	EGFR/CHUK/STAT1/HMOX1/FYN	5
BP	GO:0016064	immunoglobulin mediated immune response	5/71	205/18870	0.00104924910508378	0.00861911908543917	0.00550966862197653	CCR6/IL2RB/FCER1G/TFRC/HLA-E	5
BP	GO:0097553	calcium ion transmembrane import into cytosol	5/71	205/18870	0.00104924910508378	0.00861911908543917	0.00550966862197653	FASLG/FYN/CXCL9/CXCL10/CXCL11	5
BP	GO:0046879	hormone secretion	6/71	308/18870	0.0010591930473843	0.00866759501370973	0.00554065627840243	UCN/BMP8A/IL11/PTPN11/IL1B/LIF	6
BP	GO:0002718	regulation of cytokine production involved in immune response	4/71	120/18870	0.0010880856381973	0.00883657427384473	0.00564867424614387	IL1B/IL18/HLA-E/BST2	4
BP	GO:0071346	cellular response to type II interferon	4/71	120/18870	0.0010880856381973	0.00883657427384473	0.00564867424614387	FASLG/STAT1/GBP2/CCL8	4
BP	GO:0019932	second-messenger-mediated signaling	6/71	310/18870	0.00109503392364782	0.00885944427283372	0.0056632936190247	CCR6/UCN/NR5A1/NFATC4/EGFR/VCAM1	6
BP	GO:0002639	positive regulation of immunoglobulin production	3/71	54/18870	0.00110341502312077	0.00889369101342458	0.00568518543768598	IL5/TFRC/HLA-E	3
BP	GO:0002819	regulation of adaptive immune response	5/71	208/18870	0.00111935126216877	0.00895481009735016	0.00572425507990471	IL27/IL1B/TFRC/IL18/HLA-E	5
BP	GO:0019724	B cell mediated immunity	5/71	208/18870	0.00111935126216877	0.00895481009735016	0.00572425507990471	CCR6/IL2RB/FCER1G/TFRC/HLA-E	5
BP	GO:0002367	cytokine production involved in immune response	4/71	122/18870	0.00115689058146306	0.0092207189838543	0.00589423415012682	IL1B/IL18/HLA-E/BST2	4
BP	GO:0036293	response to decreased oxygen levels	6/71	315/18870	0.00118872166491488	0.00937886217513761	0.00599532529066632	TEK/PGF/TFRC/HMOX1/LIF/VCAM1	6
BP	GO:0032479	regulation of type I interferon production	4/71	123/18870	0.00119241253540444	0.00937886217513761	0.00599532529066632	CHUK/STAT1/PTPN11/IKBKE	4
BP	GO:0032606	type I interferon production	4/71	123/18870	0.00119241253540444	0.00937886217513761	0.00599532529066632	CHUK/STAT1/PTPN11/IKBKE	4
BP	GO:0038093	Fc receptor signaling pathway	3/71	56/18870	0.00122652532212431	0.00937886217513761	0.00599532529066632	FCER1G/FGR/FYN	3
BP	GO:0043370	regulation of CD4-positive, alpha-beta T cell differentiation	3/71	56/18870	0.00122652532212431	0.00937886217513761	0.00599532529066632	IL27/IL2RG/IL18	3
BP	GO:0060986	endocrine hormone secretion	3/71	56/18870	0.00122652532212431	0.00937886217513761	0.00599532529066632	UCN/PTPN11/IL1B	3
BP	GO:0002824	positive regulation of adaptive immune response based on somatic recombination of immune receptors built from immunoglobulin superfamily domains	4/71	124/18870	0.00122869241229757	0.00937886217513761	0.00599532529066632	IL1B/TFRC/IL18/HLA-E	4
BP	GO:0046632	alpha-beta T cell differentiation	4/71	124/18870	0.00122869241229757	0.00937886217513761	0.00599532529066632	IL27/IL2RG/STAT3/IL18	4
BP	GO:0072676	lymphocyte migration	4/71	124/18870	0.00122869241229757	0.00937886217513761	0.00599532529066632	CCR6/CCL8/CXCL10/CXCL11	4
BP	GO:0030238	male sex determination	2/71	14/18870	0.00123360034206567	0.00937886217513761	0.00599532529066632	NR5A1/FGF9	2
BP	GO:0032736	positive regulation of interleukin-13 production	2/71	14/18870	0.00123360034206567	0.00937886217513761	0.00599532529066632	IL18/HLA-E	2
BP	GO:0072160	nephron tubule epithelial cell differentiation	2/71	14/18870	0.00123360034206567	0.00937886217513761	0.00599532529066632	STAT1/LIF	2
BP	GO:0072283	metanephric renal vesicle morphogenesis	2/71	14/18870	0.00123360034206567	0.00937886217513761	0.00599532529066632	STAT1/LIF	2
BP	GO:0009914	hormone transport	6/71	319/18870	0.001268006741699	0.00960638323039811	0.00614076539963587	UCN/BMP8A/IL11/PTPN11/IL1B/LIF	6
BP	GO:0031348	negative regulation of defense response	6/71	321/18870	0.00130913892870725	0.00988307698291674	0.00631763856625962	TEK/TNFRSF1A/STAT3/FGR/HLA-E/FYN	6
BP	GO:0001503	ossification	7/71	444/18870	0.00138453067310262	0.0104155570636211	0.00665802007896438	BMP8A/EGFR/TEK/PTPN11/CLEC11A/FGR/FGF9	7
BP	GO:0001787	natural killer cell proliferation	2/71	15/18870	0.00141992592605693	0.0105476252062007	0.00674244305698809	IL18/HLA-E	2
BP	GO:0032725	positive regulation of granulocyte macrophage colony-stimulating factor production	2/71	15/18870	0.00141992592605693	0.0105476252062007	0.00674244305698809	IL1B/IL18	2
BP	GO:0002708	positive regulation of lymphocyte mediated immunity	4/71	129/18870	0.0014217647782612	0.0105476252062007	0.00674244305698809	IL1B/TFRC/IL18/HLA-E	4
BP	GO:0051224	negative regulation of protein transport	4/71	129/18870	0.0014217647782612	0.0105476252062007	0.00674244305698809	BMP8A/CSK/PTPN11/IL1B	4
BP	GO:0046686	response to cadmium ion	3/71	59/18870	0.00142687975397964	0.0105490696294219	0.00674336638722866	EGFR/CHUK/HMOX1	3
BP	GO:0048638	regulation of developmental growth	6/71	328/18870	0.00146120355542786	0.0107037157209808	0.00684222204866311	SEMA5B/STAT3/IL7/SEMA4B/SEMA6C/FGF9	6
BP	GO:0002821	positive regulation of adaptive immune response	4/71	130/18870	0.00146277458313777	0.0107037157209808	0.00684222204866311	IL1B/TFRC/IL18/HLA-E	4
BP	GO:0045621	positive regulation of lymphocyte differentiation	4/71	130/18870	0.00146277458313777	0.0107037157209808	0.00684222204866311	IL2RG/IL7/IL18/TNFSF9	4
BP	GO:0019730	antimicrobial humoral response	4/71	133/18870	0.00159075046974796	0.0115612508716597	0.00739039112082727	HLA-E/CXCL9/CXCL10/CXCL11	4
BP	GO:1904950	negative regulation of establishment of protein localization	4/71	133/18870	0.00159075046974796	0.0115612508716597	0.00739039112082727	BMP8A/CSK/PTPN11/IL1B	4
BP	GO:0045579	positive regulation of B cell differentiation	2/71	16/18870	0.00161882991633194	0.0116860987899518	0.00747019865697036	IL2RG/IL7	2
BP	GO:2000696	regulation of epithelial cell differentiation involved in kidney development	2/71	16/18870	0.00161882991633194	0.0116860987899518	0.00747019865697036	STAT1/LIF	2
BP	GO:0033674	positive regulation of kinase activity	6/71	337/18870	0.00167613933400292	0.0120592037990009	0.00770870156436524	EGFR/TEK/FLT3/FGR/IL1B/IL18	6
BP	GO:0051209	release of sequestered calcium ion into cytosol	4/71	136/18870	0.001726327209742	0.0123787476176817	0.00791296612245759	FASLG/CXCL9/CXCL10/CXCL11	4
BP	GO:0051283	negative regulation of sequestering of calcium ion	4/71	137/18870	0.00177324867926747	0.0126728172278315	0.00810094659791665	FASLG/CXCL9/CXCL10/CXCL11	4
BP	GO:0048247	lymphocyte chemotaxis	3/71	64/18870	0.00180432857895242	0.0127545264677142	0.00815317825066965	CCL8/CXCL10/CXCL11	3
BP	GO:0019216	regulation of lipid metabolic process	6/71	342/18870	0.00180551229628808	0.0127545264677142	0.00815317825066965	FSHB/NR5A1/TEK/FLT3/FGR/IL1B	6
BP	GO:0051960	regulation of nervous system development	7/71	466/18870	0.00182389194001173	0.0127545264677142	0.00815317825066965	NFATC4/KRAS/SEMA5B/SEMA4B/IL1B/SEMA6C/LIF	7
BP	GO:0072077	renal vesicle morphogenesis	2/71	17/18870	0.00183021771491423	0.0127545264677142	0.00815317825066965	STAT1/LIF	2
BP	GO:1901550	regulation of endothelial cell development	2/71	17/18870	0.00183021771491423	0.0127545264677142	0.00815317825066965	TNFRSF1A/IL1B	2
BP	GO:1903140	regulation of establishment of endothelial barrier	2/71	17/18870	0.00183021771491423	0.0127545264677142	0.00815317825066965	TNFRSF1A/IL1B	2
BP	GO:0045089	positive regulation of innate immune response	6/71	343/18870	0.00183227339181716	0.0127545264677142	0.00815317825066965	CHUK/IKBKE/HLA-E/NFKBIA/FYN/GBP2	6
BP	GO:0070482	response to oxygen levels	6/71	343/18870	0.00183227339181716	0.0127545264677142	0.00815317825066965	TEK/PGF/TFRC/HMOX1/LIF/VCAM1	6
BP	GO:0007411	axon guidance	5/71	233/18870	0.00184633435216826	0.0127694866162863	0.0081627413464281	SEMA5B/SEMA4B/SEMA6C/LGR6/FYN	5
BP	GO:0097485	neuron projection guidance	5/71	233/18870	0.00184633435216826	0.0127694866162863	0.0081627413464281	SEMA5B/SEMA4B/SEMA6C/LGR6/FYN	5
BP	GO:0051282	regulation of sequestering of calcium ion	4/71	139/18870	0.00186973688937622	0.0128897617068251	0.00823962575721047	FASLG/CXCL9/CXCL10/CXCL11	4
BP	GO:0010977	negative regulation of neuron projection development	4/71	140/18870	0.00191932072501372	0.0131470403655892	0.00840408805773622	SEMA5B/SEMA4B/SEMA6C/NR2F1	4
BP	GO:0070555	response to interleukin-1	4/71	140/18870	0.00191932072501372	0.0131470403655892	0.00840408805773622	IL1B/NFKBIA/GBP2/CCL8	4
BP	GO:0050771	negative regulation of axonogenesis	3/71	66/18870	0.00197110723245033	0.0134587704024634	0.00860335774941447	SEMA5B/SEMA4B/SEMA6C	3
BP	GO:0051651	maintenance of location in cell	5/71	237/18870	0.00198871535519751	0.013535891179503	0.00865265628226284	FASLG/NR5A1/CXCL9/CXCL10/CXCL11	5
BP	GO:0009895	negative regulation of catabolic process	6/71	349/18870	0.00199922948895268	0.013564392482008	0.00867087539845564	EGFR/STAT3/IL1B/IKBKE/HMOX1/FYN	6
BP	GO:0045862	positive regulation of proteolysis	6/71	350/18870	0.00202814102790209	0.0135918697375821	0.00868843990491553	FASLG/KLKB1/STAT3/IL1B/TNFSF10/FYN	6
BP	GO:0002827	positive regulation of T-helper 1 type immune response	2/71	18/18870	0.00205399524019432	0.0135918697375821	0.00868843990491553	IL1B/IL18	2
BP	GO:0030949	positive regulation of vascular endothelial growth factor receptor signaling pathway	2/71	18/18870	0.00205399524019432	0.0135918697375821	0.00868843990491553	IL1B/FGF9	2
BP	GO:0032604	granulocyte macrophage colony-stimulating factor production	2/71	18/18870	0.00205399524019432	0.0135918697375821	0.00868843990491553	IL1B/IL18	2
BP	GO:0032645	regulation of granulocyte macrophage colony-stimulating factor production	2/71	18/18870	0.00205399524019432	0.0135918697375821	0.00868843990491553	IL1B/IL18	2
BP	GO:0045780	positive regulation of bone resorption	2/71	18/18870	0.00205399524019432	0.0135918697375821	0.00868843990491553	FSHB/TFRC	2
BP	GO:0072087	renal vesicle development	2/71	18/18870	0.00205399524019432	0.0135918697375821	0.00868843990491553	STAT1/LIF	2
BP	GO:0150078	positive regulation of neuroinflammatory response	2/71	18/18870	0.00205399524019432	0.0135918697375821	0.00868843990491553	IL1B/IL18	2
BP	GO:0051208	sequestering of calcium ion	4/71	143/18870	0.00207353339484862	0.0136789403032475	0.00874409872094867	FASLG/CXCL9/CXCL10/CXCL11	4
BP	GO:0030522	intracellular receptor signaling pathway	6/71	353/18870	0.00211678096337637	0.0139214060904262	0.00889909207076536	HNF4G/NR5A1/STAT3/NFKBIA/GBP2/NR2F1	6
BP	GO:0002711	positive regulation of T cell mediated immunity	3/71	69/18870	0.00223878015037592	0.0146339775683109	0.00935459485169911	IL1B/IL18/HLA-E	3
BP	GO:1901224	positive regulation of non-canonical NF-kappaB signal transduction	3/71	69/18870	0.00223878015037592	0.0146339775683109	0.00935459485169911	EGFR/IL1B/IL18	3
BP	GO:0023061	signal release	7/71	484/18870	0.00225839993886543	0.0147173540088981	0.0094078922425301	UCN/BMP8A/IL11/PTPN11/CSPG5/IL1B/LIF	7
BP	GO:0035743	CD4-positive, alpha-beta T cell cytokine production	2/71	19/18870	0.00229006892447198	0.0148335582298125	0.00948217439867236	IL1B/IL18	2
BP	GO:0060231	mesenchymal to epithelial transition	2/71	19/18870	0.00229006892447198	0.0148335582298125	0.00948217439867236	STAT1/LIF	2
BP	GO:0010038	response to metal ion	6/71	359/18870	0.00230283639779133	0.0148713290267007	0.00950631892810499	NFATC4/EGFR/CHUK/TFRC/HMOX1/VCAM1	6
BP	GO:0050922	negative regulation of chemotaxis	3/71	70/18870	0.00233276102866596	0.0149743701959875	0.00957218676118208	SEMA5B/SEMA4B/SEMA6C	3
BP	GO:1902893	regulation of miRNA transcription	3/71	70/18870	0.00233276102866596	0.0149743701959875	0.00957218676118208	NFATC4/EGFR/STAT3	3
BP	GO:0051896	regulation of phosphatidylinositol 3-kinase/protein kinase B signal transduction	5/71	248/18870	0.00242168194554767	0.0154987644515051	0.00990739950700098	EGFR/TEK/FLT3/FGR/IL18	5
BP	GO:0061614	miRNA transcription	3/71	71/18870	0.00242915612163297	0.015500329538039	0.0099083999698187	NFATC4/EGFR/STAT3	3
BP	GO:0008584	male gonad development	4/71	150/18870	0.00246630588849277	0.0156442598370666	0.0100004056892482	FSHB/NR5A1/TNFSF10/FGF9	4
BP	GO:0016525	negative regulation of angiogenesis	4/71	150/18870	0.00246630588849277	0.0156442598370666	0.0100004056892482	FASLG/TEK/STAT1/CXCL10	4
BP	GO:0002705	positive regulation of leukocyte mediated immunity	4/71	151/18870	0.00252630444389256	0.015894437032018	0.0101603284641042	IL1B/TFRC/IL18/HLA-E	4
BP	GO:0046546	development of primary male sexual characteristics	4/71	151/18870	0.00252630444389256	0.015894437032018	0.0101603284641042	FSHB/NR5A1/TNFSF10/FGF9	4
BP	GO:0014015	positive regulation of gliogenesis	3/71	72/18870	0.00252798648690211	0.015894437032018	0.0101603284641042	KRAS/IL1B/LIF	3
BP	GO:0033141	positive regulation of peptidyl-serine phosphorylation of STAT protein	2/71	20/18870	0.00253834571150939	0.0159129041095793	0.0101721333222075	IFNA1/LIF	2
BP	GO:0051924	regulation of calcium ion transport	5/71	251/18870	0.0025508111499971	0.0159444288792822	0.0101922851535867	UCN/FYN/CXCL9/CXCL10/CXCL11	5
BP	GO:2000181	negative regulation of blood vessel morphogenesis	4/71	152/18870	0.00258730008329668	0.01612549819357	0.0103080315436116	FASLG/TEK/STAT1/CXCL10	4
BP	GO:0001667	ameboidal-type cell migration	7/71	497/18870	0.00261915660975608	0.0161826255013783	0.0103445494907672	TEK/PTPN11/SEMA5B/SEMA4B/SEMA6C/NRTN/HMOX1	7
BP	GO:0042093	T-helper cell differentiation	3/71	73/18870	0.00262927285276728	0.0161826255013783	0.0103445494907672	IL27/STAT3/IL18	3
BP	GO:0045661	regulation of myoblast differentiation	3/71	73/18870	0.00262927285276728	0.0161826255013783	0.0103445494907672	IL18/CXCL9/CXCL10	3
BP	GO:0072678	T cell migration	3/71	73/18870	0.00262927285276728	0.0161826255013783	0.0103445494907672	CCR6/CXCL10/CXCL11	3
BP	GO:0002833	positive regulation of response to biotic stimulus	6/71	369/18870	0.00264007693549988	0.0161826255013783	0.0103445494907672	CHUK/IKBKE/HLA-E/NFKBIA/FYN/GBP2	6
BP	GO:0032368	regulation of lipid transport	4/71	153/18870	0.00264930109654094	0.0161826255013783	0.0103445494907672	FASLG/PTPN11/IL1B/NFKBIA	4
BP	GO:1901343	negative regulation of vasculature development	4/71	153/18870	0.00264930109654094	0.0161826255013783	0.0103445494907672	FASLG/TEK/STAT1/CXCL10	4
BP	GO:0046637	regulation of alpha-beta T cell differentiation	3/71	74/18870	0.00273303562078397	0.0165995137987559	0.0106110403407208	IL27/IL2RG/IL18	3
BP	GO:0050709	negative regulation of protein secretion	3/71	74/18870	0.00273303562078397	0.0165995137987559	0.0106110403407208	BMP8A/PTPN11/IL1B	3
BP	GO:0007584	response to nutrient	4/71	155/18870	0.00277635228771328	0.0167611275641883	0.0107143500042092	STAT1/TFRC/CXCL10/VCAM1	4
BP	GO:0045807	positive regulation of endocytosis	4/71	155/18870	0.00277635228771328	0.0167611275641883	0.0107143500042092	IL2RB/IL2RG/FCER1G/IL1B	4
BP	GO:0032616	interleukin-13 production	2/71	21/18870	0.00279873305409488	0.0167611275641883	0.0107143500042092	IL18/HLA-E	2
BP	GO:0032656	regulation of interleukin-13 production	2/71	21/18870	0.00279873305409488	0.0167611275641883	0.0107143500042092	IL18/HLA-E	2
BP	GO:1901739	regulation of myoblast fusion	2/71	21/18870	0.00279873305409488	0.0167611275641883	0.0107143500042092	CXCL9/CXCL10	2
BP	GO:0002294	CD4-positive, alpha-beta T cell differentiation involved in immune response	3/71	75/18870	0.00283929486834612	0.0168753523012408	0.0107873667990061	IL27/STAT3/IL18	3
BP	GO:0035924	cellular response to vascular endothelial growth factor stimulus	3/71	75/18870	0.00283929486834612	0.0168753523012408	0.0107873667990061	PGF/FLT3/VCAM1	3
BP	GO:0010950	positive regulation of endopeptidase activity	4/71	156/18870	0.00284141892758766	0.0168753523012408	0.0107873667990061	FASLG/STAT3/TNFSF10/FYN	4
BP	GO:0002287	alpha-beta T cell activation involved in immune response	3/71	76/18870	0.00294807035124723	0.0174122943059891	0.011130600543204	IL27/STAT3/IL18	3
BP	GO:0002293	alpha-beta T cell differentiation involved in immune response	3/71	76/18870	0.00294807035124723	0.0174122943059891	0.011130600543204	IL27/STAT3/IL18	3
BP	GO:2001236	regulation of extrinsic apoptotic signaling pathway	4/71	158/18870	0.00297467526656582	0.0175211642074646	0.0112001943235069	IL7/IL1B/HMOX1/TNFSF10	4
BP	GO:0002637	regulation of immunoglobulin production	3/71	77/18870	0.00305938150622572	0.0178927223546409	0.0114377084179804	IL5/TFRC/HLA-E	3
BP	GO:0032729	positive regulation of type II interferon production	3/71	77/18870	0.00305938150622572	0.0178927223546409	0.0114377084179804	IL27/IL1B/IL18	3
BP	GO:0007530	sex determination	2/71	22/18870	0.00307113891161747	0.0178927223546409	0.0114377084179804	NR5A1/FGF9	2
BP	GO:0072234	metanephric nephron tubule development	2/71	22/18870	0.00307113891161747	0.0178927223546409	0.0114377084179804	STAT1/LIF	2
BP	GO:0033139	regulation of peptidyl-serine phosphorylation of STAT protein	2/71	23/18870	0.00335547174765202	0.0193911898300969	0.0123955858006609	IFNA1/LIF	2
BP	GO:0060252	positive regulation of glial cell proliferation	2/71	23/18870	0.00335547174765202	0.0193911898300969	0.0123955858006609	KRAS/IL1B	2
BP	GO:0072202	cell differentiation involved in metanephros development	2/71	23/18870	0.00335547174765202	0.0193911898300969	0.0123955858006609	STAT1/LIF	2
BP	GO:0002437	inflammatory response to antigenic stimulus	3/71	80/18870	0.00340871863819849	0.0196459482803698	0.0125584370880997	FGR/HLA-E/FYN	3
BP	GO:0002720	positive regulation of cytokine production involved in immune response	3/71	81/18870	0.00353036055598263	0.0202924746166937	0.0129717213034835	IL1B/IL18/HLA-E	3
BP	GO:0032727	positive regulation of interferon-alpha production	2/71	24/18870	0.00365164052755505	0.0208221204549947	0.013310291060685	CHUK/STAT1	2
BP	GO:0042501	serine phosphorylation of STAT protein	2/71	24/18870	0.00365164052755505	0.0208221204549947	0.013310291060685	IFNA1/LIF	2
BP	GO:0072273	metanephric nephron morphogenesis	2/71	24/18870	0.00365164052755505	0.0208221204549947	0.013310291060685	STAT1/LIF	2
BP	GO:0007611	learning or memory	5/71	274/18870	0.00371295571495646	0.0211155889996463	0.0134978873122248	UCN/NFATC4/EGFR/KRAS/FYN	5
BP	GO:0051279	regulation of release of sequestered calcium ion into cytosol	3/71	83/18870	0.00378154644036107	0.0213921782800373	0.0136746936962925	CXCL9/CXCL10/CXCL11	3
BP	GO:0061844	antimicrobial humoral immune response mediated by antimicrobial peptide	3/71	83/18870	0.00378154644036107	0.0213921782800373	0.0136746936962925	CXCL9/CXCL10/CXCL11	3
BP	GO:2001233	regulation of apoptotic signaling pathway	6/71	398/18870	0.00382956830546914	0.0216068274919101	0.0138119056335757	NFATC4/IL7/IL1B/HMOX1/TNFSF10/FYN	6
BP	GO:0010952	positive regulation of peptidase activity	4/71	170/18870	0.00386505354901361	0.0217498026485175	0.0139033007896552	FASLG/STAT3/TNFSF10/FYN	4
BP	GO:1904427	positive regulation of calcium ion transmembrane transport	3/71	84/18870	0.00391112525526427	0.0218233555559284	0.0139503186045851	CXCL9/CXCL10/CXCL11	3
BP	GO:0006979	response to oxidative stress	6/71	400/18870	0.00392419077167106	0.0218233555559284	0.0139503186045851	UCN/EGFR/CHUK/STAT1/HMOX1/FYN	6
BP	GO:0001959	regulation of cytokine-mediated signaling pathway	4/71	171/18870	0.00394654008627903	0.0218233555559284	0.0139503186045851	PTPN11/TNFRSF1A/IL7/IKBKE	4
BP	GO:0002053	positive regulation of mesenchymal cell proliferation	2/71	25/18870	0.00395955471607097	0.0218233555559284	0.0139503186045851	STAT1/FGF9	2
BP	GO:0010623	programmed cell death involved in cell development	2/71	25/18870	0.00395955471607097	0.0218233555559284	0.0139503186045851	FASLG/IL1B	2
BP	GO:0045662	negative regulation of myoblast differentiation	2/71	25/18870	0.00395955471607097	0.0218233555559284	0.0139503186045851	IL18/CXCL10	2
BP	GO:0072170	metanephric tubule development	2/71	25/18870	0.00395955471607097	0.0218233555559284	0.0139503186045851	STAT1/LIF	2
BP	GO:0072243	metanephric nephron epithelium development	2/71	25/18870	0.00395955471607097	0.0218233555559284	0.0139503186045851	STAT1/LIF	2
BP	GO:0008625	extrinsic apoptotic signaling pathway via death domain receptors	3/71	86/18870	0.00417833950325781	0.0227859879747119	0.0145656698463644	FASLG/TNFRSF1A/HMOX1	3
BP	GO:0032370	positive regulation of lipid transport	3/71	86/18870	0.00417833950325781	0.0227859879747119	0.0145656698463644	FASLG/IL1B/NFKBIA	3
BP	GO:2000243	positive regulation of reproductive process	3/71	86/18870	0.00417833950325781	0.0227859879747119	0.0145656698463644	CCR6/NR5A1/FGF9	3
BP	GO:2000628	regulation of miRNA metabolic process	3/71	86/18870	0.00417833950325781	0.0227859879747119	0.0145656698463644	NFATC4/EGFR/STAT3	3
BP	GO:0046661	male sex differentiation	4/71	174/18870	0.00419797819496792	0.0227859879747119	0.0145656698463644	FSHB/NR5A1/TNFSF10/FGF9	4
BP	GO:1903169	regulation of calcium ion transmembrane transport	4/71	174/18870	0.00419797819496792	0.0227859879747119	0.0145656698463644	FYN/CXCL9/CXCL10/CXCL11	4
BP	GO:0002433	immune response-regulating cell surface receptor signaling pathway involved in phagocytosis	2/71	26/18870	0.00427912427494905	0.0229361061137269	0.0146616310683781	FGR/FYN	2
BP	GO:0002726	positive regulation of T cell cytokine production	2/71	26/18870	0.00427912427494905	0.0229361061137269	0.0146616310683781	IL1B/IL18	2
BP	GO:0032816	positive regulation of natural killer cell activation	2/71	26/18870	0.00427912427494905	0.0229361061137269	0.0146616310683781	IL18/HLA-E	2
BP	GO:0038096	Fc-gamma receptor signaling pathway involved in phagocytosis	2/71	26/18870	0.00427912427494905	0.0229361061137269	0.0146616310683781	FGR/FYN	2
BP	GO:0060259	regulation of feeding behavior	2/71	26/18870	0.00427912427494905	0.0229361061137269	0.0146616310683781	UCN/STAT3	2
BP	GO:0043406	positive regulation of MAP kinase activity	3/71	88/18870	0.00445640562049802	0.0238267672078497	0.015230975503054	EGFR/FLT3/IL1B	3
BP	GO:0010721	negative regulation of cell development	5/71	287/18870	0.00451683313605809	0.0240897767256431	0.015399101186561	NFATC4/SEMA5B/SEMA4B/IL1B/SEMA6C	5
BP	GO:0007548	sex differentiation	5/71	288/18870	0.00458341540467555	0.0243458047100085	0.0155627640084599	FSHB/NR5A1/PTPN11/TNFSF10/FGF9	5
BP	GO:0010818	T cell chemotaxis	2/71	27/18870	0.00461025966057065	0.0243458047100085	0.0155627640084599	CXCL10/CXCL11	2
BP	GO:0032753	positive regulation of interleukin-4 production	2/71	27/18870	0.00461025966057065	0.0243458047100085	0.0155627640084599	FCER1G/HLA-E	2
BP	GO:0042104	positive regulation of activated T cell proliferation	2/71	27/18870	0.00461025966057065	0.0243458047100085	0.0155627640084599	IL18/TNFSF9	2
BP	GO:0051347	positive regulation of transferase activity	6/71	414/18870	0.00463603182426293	0.0244217499538568	0.0156113110957981	EGFR/TEK/FLT3/FGR/IL1B/IL18	6
BP	GO:0001558	regulation of cell growth	6/71	417/18870	0.00480022378397114	0.0252247053745934	0.0161245907294387	UCN/EGFR/SEMA5B/SEMA4B/SEMA6C/BST2	6
BP	GO:0002220	innate immune response activating cell surface receptor signaling pathway	3/71	91/18870	0.00489412985471441	0.0256552919523415	0.0163998380410196	CHUK/NFKBIA/FYN	3
BP	GO:0002675	positive regulation of acute inflammatory response	2/71	28/18870	0.004952871821587	0.0258368787967945	0.0165159152560028	IL1B/HLA-E	2
BP	GO:0090594	inflammatory response to wounding	2/71	28/18870	0.004952871821587	0.0258368787967945	0.0165159152560028	STAT3/HMOX1	2
BP	GO:0001659	temperature homeostasis	4/71	183/18870	0.00501688638518061	0.0260440784741579	0.0166483651675931	STAT3/IL1B/IL18/PTH2R	4
BP	GO:0060759	regulation of response to cytokine stimulus	4/71	183/18870	0.00501688638518061	0.0260440784741579	0.0166483651675931	PTPN11/TNFRSF1A/IL7/IKBKE	4
BP	GO:0030516	regulation of axon extension	3/71	92/18870	0.005045599151096	0.0260669026022887	0.0166629552180773	SEMA5B/SEMA4B/SEMA6C	3
BP	GO:0140747	regulation of ncRNA transcription	3/71	92/18870	0.005045599151096	0.0260669026022887	0.0166629552180773	NFATC4/EGFR/STAT3	3
BP	GO:0040013	negative regulation of locomotion	6/71	423/18870	0.00514144681987986	0.0264982259178424	0.0169386734804746	SEMA5B/STAT3/SEMA4B/SEMA6C/HMOX1/BST2	6
BP	GO:0072207	metanephric epithelium development	2/71	29/18870	0.00530687219656742	0.0271168133729186	0.0173340981007168	STAT1/LIF	2
BP	GO:0007565	female pregnancy	4/71	186/18870	0.00531206232118742	0.0271168133729186	0.0173340981007168	FSHB/UCN/IL1B/LIF	4
BP	GO:0032640	tumor necrosis factor production	4/71	186/18870	0.00531206232118742	0.0271168133729186	0.0173340981007168	NFATC4/PTPN11/STAT3/HLA-E	4
BP	GO:0032680	regulation of tumor necrosis factor production	4/71	186/18870	0.00531206232118742	0.0271168133729186	0.0173340981007168	NFATC4/PTPN11/STAT3/HLA-E	4
BP	GO:0019915	lipid storage	3/71	94/18870	0.00535696798842493	0.0272164439980641	0.0173977857843084	IL1B/IKBKE/NFKBIA	3
BP	GO:0051781	positive regulation of cell division	3/71	94/18870	0.00535696798842493	0.0272164439980641	0.0173977857843084	PGF/IL1B/FGF9	3
BP	GO:0008361	regulation of cell size	4/71	187/18870	0.00541298550108533	0.0274360305303238	0.0175381538445019	UCN/SEMA5B/SEMA4B/SEMA6C	4
BP	GO:0009314	response to radiation	6/71	428/18870	0.00543918619752541	0.0275038094516379	0.0175814807079893	NFATC4/EGFR/KRAS/SEMA5B/CXCL10/VCAM1	6
BP	GO:0002706	regulation of lymphocyte mediated immunity	4/71	188/18870	0.00551518634121063	0.0278224929777779	0.0177851953343808	IL1B/TFRC/IL18/HLA-E	4
BP	GO:0030308	negative regulation of cell growth	4/71	189/18870	0.00561867202163701	0.0282534016364856	0.0180606485323568	SEMA5B/SEMA4B/SEMA6C/BST2	4
BP	GO:0010039	response to iron ion	2/71	30/18870	0.00567217271165768	0.0282534016364856	0.0180606485323568	TFRC/HMOX1	2
BP	GO:0032607	interferon-alpha production	2/71	30/18870	0.00567217271165768	0.0282534016364856	0.0180606485323568	CHUK/STAT1	2
BP	GO:0032647	regulation of interferon-alpha production	2/71	30/18870	0.00567217271165768	0.0282534016364856	0.0180606485323568	CHUK/STAT1	2
BP	GO:0060142	regulation of syncytium formation by plasma membrane fusion	2/71	30/18870	0.00567217271165768	0.0282534016364856	0.0180606485323568	CXCL9/CXCL10	2
BP	GO:0002690	positive regulation of leukocyte chemotaxis	3/71	96/18870	0.00567967169091665	0.0282534016364856	0.0180606485323568	CCR6/PGF/CXCL10	3
BP	GO:0048608	reproductive structure development	5/71	305/18870	0.00582534374362844	0.0287321946623061	0.0183667112383752	FSHB/NR5A1/PTPN11/TNFSF10/FGF9	5
BP	GO:0051146	striated muscle cell differentiation	5/71	305/18870	0.00582534374362844	0.0287321946623061	0.0183667112383752	ACTA1/KRAS/CHUK/CXCL9/CXCL10	5
BP	GO:0071706	tumor necrosis factor superfamily cytokine production	4/71	191/18870	0.00582952643568244	0.0287321946623061	0.0183667112383752	NFATC4/PTPN11/STAT3/HLA-E	4
BP	GO:1903555	regulation of tumor necrosis factor superfamily cytokine production	4/71	191/18870	0.00582952643568244	0.0287321946623061	0.0183667112383752	NFATC4/PTPN11/STAT3/HLA-E	4
BP	GO:0050688	regulation of defense response to virus	3/71	97/18870	0.0058453085428387	0.0287439025592802	0.0183741953712602	IL27/STAT1/IL1B	3
BP	GO:0003338	metanephros morphogenesis	2/71	31/18870	0.0060486857782489	0.029473596155831	0.0188406432614356	STAT1/LIF	2
BP	GO:0010996	response to auditory stimulus	2/71	31/18870	0.0060486857782489	0.029473596155831	0.0188406432614356	UCN/CXCL10	2
BP	GO:0050999	regulation of nitric-oxide synthase activity	2/71	31/18870	0.0060486857782489	0.029473596155831	0.0188406432614356	EGFR/IL1B	2
BP	GO:1900017	positive regulation of cytokine production involved in inflammatory response	2/71	31/18870	0.0060486857782489	0.029473596155831	0.0188406432614356	IL17RC/STAT3	2
BP	GO:0006874	intracellular calcium ion homeostasis	5/71	308/18870	0.00606691126610495	0.0294953690578889	0.018854561328246	FASLG/CXCL9/CCL8/CXCL10/CXCL11	5
BP	GO:0061458	reproductive system development	5/71	309/18870	0.00614898219569001	0.0298267371664239	0.0190663844219776	FSHB/NR5A1/PTPN11/TNFSF10/FGF9	5
BP	GO:0002709	regulation of T cell mediated immunity	3/71	99/18870	0.00618521873812246	0.029867362555258	0.0190923537151149	IL1B/IL18/HLA-E	3
BP	GO:2001237	negative regulation of extrinsic apoptotic signaling pathway	3/71	99/18870	0.00618521873812246	0.029867362555258	0.0190923537151149	IL7/IL1B/HMOX1	3
BP	GO:0071375	cellular response to peptide hormone stimulus	5/71	310/18870	0.0062318338067071	0.0300248352395057	0.0191930162420642	CSK/STAT1/PTPN11/STAT3/IL1B	5
BP	GO:0090276	regulation of peptide hormone secretion	4/71	195/18870	0.00626696506827831	0.0301263970995262	0.0192579384444143	UCN/BMP8A/PTPN11/IL1B	4
BP	GO:0002377	immunoglobulin production	4/71	196/18870	0.00637964248355521	0.0305975150314138	0.0195590949385805	IL5/CCR6/TFRC/HLA-E	4
BP	GO:0002230	positive regulation of defense response to virus by host	2/71	32/18870	0.00643632429065654	0.0305975150314138	0.0195590949385805	IL27/STAT1	2
BP	GO:0002360	T cell lineage commitment	2/71	32/18870	0.00643632429065654	0.0305975150314138	0.0195590949385805	STAT3/IL7	2
BP	GO:0010464	regulation of mesenchymal cell proliferation	2/71	32/18870	0.00643632429065654	0.0305975150314138	0.0195590949385805	STAT1/FGF9	2
BP	GO:0070498	interleukin-1-mediated signaling pathway	2/71	32/18870	0.00643632429065654	0.0305975150314138	0.0195590949385805	IL1B/NFKBIA	2
BP	GO:0042542	response to hydrogen peroxide	3/71	101/18870	0.00653672980553464	0.0310060812014741	0.0198202659683421	STAT1/HMOX1/FYN	3
BP	GO:0002791	regulation of peptide secretion	4/71	198/18870	0.00660902686365617	0.0312798092619842	0.0199952433518771	UCN/BMP8A/PTPN11/IL1B	4
BP	GO:0008630	intrinsic apoptotic signaling pathway in response to DNA damage	3/71	102/18870	0.00671686676332711	0.0316923132731236	0.020258931599375	NFATC4/TNFRSF1A/IKBKE	3
BP	GO:0046777	protein autophosphorylation	4/71	199/18870	0.00672574745301831	0.0316923132731236	0.020258931599375	EGFR/TEK/FLT3/FGR	4
BP	GO:0007409	axonogenesis	6/71	448/18870	0.00675808403420372	0.031760108381704	0.0203022688103783	PTPN11/SEMA5B/SEMA4B/SEMA6C/LGR6/FYN	6
BP	GO:0050890	cognition	5/71	317/18870	0.00683397845956527	0.031760108381704	0.0203022688103783	UCN/NFATC4/EGFR/KRAS/FYN	5
BP	GO:0002862	negative regulation of inflammatory response to antigenic stimulus	2/71	33/18870	0.00683500162380974	0.031760108381704	0.0203022688103783	FGR/FYN	2
BP	GO:0010743	regulation of macrophage derived foam cell differentiation	2/71	33/18870	0.00683500162380974	0.031760108381704	0.0203022688103783	IL18/NFKBIA	2
BP	GO:0045648	positive regulation of erythrocyte differentiation	2/71	33/18870	0.00683500162380974	0.031760108381704	0.0203022688103783	STAT1/STAT3	2
BP	GO:0071248	cellular response to metal ion	4/71	200/18870	0.00684382932478883	0.031760108381704	0.0203022688103783	NFATC4/EGFR/CHUK/HMOX1	4
BP	GO:0090087	regulation of peptide transport	4/71	200/18870	0.00684382932478883	0.031760108381704	0.0203022688103783	UCN/BMP8A/PTPN11/IL1B	4
BP	GO:0003012	muscle system process	6/71	452/18870	0.00704754767858265	0.0326348644122704	0.0208614461237117	ACTA1/UCN/CHUK/TNFRSF1A/IL1B/HMOX1	6
BP	GO:0010975	regulation of neuron projection development	6/71	453/18870	0.00712130143843641	0.0329053238879475	0.0210343341035486	NFATC4/SEMA5B/SEMA4B/SEMA6C/FYN/NR2F1	6
BP	GO:0032743	positive regulation of interleukin-2 production	2/71	34/18870	0.00724463163095066	0.0331890816597398	0.021215722859869	IL1B/CARD11	2
BP	GO:0034383	low-density lipoprotein particle clearance	2/71	34/18870	0.00724463163095066	0.0331890816597398	0.021215722859869	CSK/HMOX1	2
BP	GO:0043372	positive regulation of CD4-positive, alpha-beta T cell differentiation	2/71	34/18870	0.00724463163095066	0.0331890816597398	0.021215722859869	IL2RG/IL18	2
BP	GO:0046825	regulation of protein export from nucleus	2/71	34/18870	0.00724463163095066	0.0331890816597398	0.021215722859869	PTPN11/IL1B	2
BP	GO:0010586	miRNA metabolic process	3/71	105/18870	0.00727494639318567	0.0332568977974202	0.0212590735134727	NFATC4/EGFR/STAT3	3
BP	GO:0050851	antigen receptor-mediated signaling pathway	4/71	205/18870	0.00745489140053291	0.0339174475887603	0.0216813220544805	CSK/CARD11/NFKBIA/FYN	4
BP	GO:0007631	feeding behavior	3/71	106/18870	0.00746690077513754	0.0339174475887603	0.0216813220544805	UCN/STAT3/FYN	3
BP	GO:0046425	regulation of receptor signaling pathway via JAK-STAT	3/71	106/18870	0.00746690077513754	0.0339174475887603	0.0216813220544805	IL5/IFNA1/LIF	3
BP	GO:0044703	multi-organism reproductive process	4/71	206/18870	0.00758128048096965	0.0342909979473004	0.0219201096462024	FSHB/UCN/IL1B/LIF	4
BP	GO:0007173	epidermal growth factor receptor signaling pathway	3/71	107/18870	0.00766183757476154	0.0342909979473004	0.0219201096462024	FASLG/EGFR/PTPN11	3
BP	GO:0030947	regulation of vascular endothelial growth factor receptor signaling pathway	2/71	35/18870	0.00766512864134414	0.0342909979473004	0.0219201096462024	IL1B/FGF9	2
BP	GO:0032633	interleukin-4 production	2/71	35/18870	0.00766512864134414	0.0342909979473004	0.0219201096462024	FCER1G/HLA-E	2
BP	GO:0032673	regulation of interleukin-4 production	2/71	35/18870	0.00766512864134414	0.0342909979473004	0.0219201096462024	FCER1G/HLA-E	2
BP	GO:1901099	negative regulation of signal transduction in absence of ligand	2/71	35/18870	0.00766512864134414	0.0342909979473004	0.0219201096462024	IL7/IL1B	2
BP	GO:2001240	negative regulation of extrinsic apoptotic signaling pathway in absence of ligand	2/71	35/18870	0.00766512864134414	0.0342909979473004	0.0219201096462024	IL7/IL1B	2
BP	GO:0051216	cartilage development	4/71	207/18870	0.00770907696389869	0.0342909979473004	0.0219201096462024	BMP8A/PTPN11/OGN/FGF9	4
BP	GO:0071674	mononuclear cell migration	4/71	207/18870	0.00770907696389869	0.0342909979473004	0.0219201096462024	CCR6/CCL8/CXCL10/CXCL11	4
BP	GO:2000241	regulation of reproductive process	4/71	207/18870	0.00770907696389869	0.0342909979473004	0.0219201096462024	CCR6/NR5A1/LIF/FGF9	4
BP	GO:0006913	nucleocytoplasmic transport	5/71	330/18870	0.00805871519477319	0.0356332848074871	0.0227781504415496	PTPN11/STAT3/IL1B/NFKBIA/FGF9	5
BP	GO:0051169	nuclear transport	5/71	330/18870	0.00805871519477319	0.0356332848074871	0.0227781504415496	PTPN11/STAT3/IL1B/NFKBIA/FGF9	5
BP	GO:0061387	regulation of extent of cell growth	3/71	109/18870	0.00806070108751457	0.0356332848074871	0.0227781504415496	SEMA5B/SEMA4B/SEMA6C	3
BP	GO:0002474	antigen processing and presentation of peptide antigen via MHC class I	2/71	36/18870	0.00809640745799734	0.0356642506358519	0.0227979449763743	FCER1G/HLA-E	2
BP	GO:0019722	calcium-mediated signaling	4/71	210/18870	0.00810097484125927	0.0356642506358519	0.0227979449763743	CCR6/NR5A1/NFATC4/VCAM1	4
BP	GO:0055074	calcium ion homeostasis	5/71	331/18870	0.00815884338214503	0.0358454102690962	0.0229137491017102	FASLG/CXCL9/CCL8/CXCL10/CXCL11	5
BP	GO:0014013	regulation of gliogenesis	3/71	110/18870	0.00826464851939392	0.0361620539297562	0.0231161597685304	KRAS/IL1B/LIF	3
BP	GO:0090263	positive regulation of canonical Wnt signaling pathway	3/71	110/18870	0.00826464851939392	0.0361620539297562	0.0231161597685304	EGFR/LGR6/FGF9	3
BP	GO:0043270	positive regulation of monoatomic ion transport	4/71	214/18870	0.00864359376566195	0.0377431059747031	0.0241268283479298	UCN/CXCL9/CXCL10/CXCL11	4
BP	GO:0032355	response to estradiol	3/71	113/18870	0.00889467276221306	0.0386819034527075	0.0247269433893486	UCN/EGFR/STAT3	3
BP	GO:1904035	regulation of epithelial cell apoptotic process	3/71	113/18870	0.00889467276221306	0.0386819034527075	0.0247269433893486	FASLG/TEK/HMOX1	3
BP	GO:0044706	multi-multicellular organism process	4/71	216/18870	0.00892362413097307	0.0387292512890815	0.0247572099265437	FSHB/UCN/IL1B/LIF	4
BP	GO:0002369	T cell cytokine production	2/71	38/18870	0.00899097207721138	0.0387860042928394	0.024793488604319	IL1B/IL18	2
BP	GO:0002724	regulation of T cell cytokine production	2/71	38/18870	0.00899097207721138	0.0387860042928394	0.024793488604319	IL1B/IL18	2
BP	GO:0045740	positive regulation of DNA replication	2/71	38/18870	0.00899097207721138	0.0387860042928394	0.024793488604319	UCN/EGFR	2
BP	GO:0034764	positive regulation of transmembrane transport	4/71	217/18870	0.00906584085739687	0.039030447386062	0.024949745923337	PTPN11/CXCL9/CXCL10/CXCL11	4
BP	GO:0070374	positive regulation of ERK1 and ERK2 cascade	4/71	218/18870	0.00920953328460705	0.039490478724395	0.0252438154453861	EGFR/TEK/PTPN11/CCL8	4
BP	GO:1903828	negative regulation of protein localization	4/71	218/18870	0.00920953328460705	0.039490478724395	0.0252438154453861	BMP8A/CSK/PTPN11/IL1B	4
BP	GO:0048640	negative regulation of developmental growth	3/71	115/18870	0.00932993516506987	0.0399269081714767	0.0255227977411933	SEMA5B/SEMA4B/SEMA6C	3
BP	GO:0044060	regulation of endocrine process	2/71	39/18870	0.00945408983411555	0.04037762670188	0.0258109141623369	UCN/PTPN11	2
BP	GO:0002478	antigen processing and presentation of exogenous peptide antigen	2/71	40/18870	0.00992765330147539	0.0421482944126005	0.0269427922845669	FCER1G/HLA-E	2
BP	GO:0035886	vascular associated smooth muscle cell differentiation	2/71	40/18870	0.00992765330147539	0.0421482944126005	0.0269427922845669	NFATC4/FGF9	2
BP	GO:0046676	negative regulation of insulin secretion	2/71	40/18870	0.00992765330147539	0.0421482944126005	0.0269427922845669	BMP8A/PTPN11	2
BP	GO:0050804	modulation of chemical synaptic transmission	6/71	489/18870	0.0101678365771444	0.0430826909513787	0.0275400940783067	UCN/NFATC4/KRAS/CSPG5/IL1B/FYN	6
BP	GO:0032609	type II interferon production	3/71	119/18870	0.0102373706224564	0.0431216554313293	0.0275650016553372	IL27/IL1B/IL18	3
BP	GO:0032649	regulation of type II interferon production	3/71	119/18870	0.0102373706224564	0.0431216554313293	0.0275650016553372	IL27/IL1B/IL18	3
BP	GO:1904892	regulation of receptor signaling pathway via STAT	3/71	119/18870	0.0102373706224564	0.0431216554313293	0.0275650016553372	IL5/IFNA1/LIF	3
BP	GO:0099177	regulation of trans-synaptic signaling	6/71	490/18870	0.0102638869890975	0.0431485758914218	0.0275822102369556	UCN/NFATC4/KRAS/CSPG5/IL1B/FYN	6
BP	GO:0060251	regulation of glial cell proliferation	2/71	41/18870	0.0104115796171548	0.0435135023375827	0.027815485096	KRAS/IL1B	2
BP	GO:0072210	metanephric nephron development	2/71	41/18870	0.0104115796171548	0.0435135023375827	0.027815485096	STAT1/LIF	2
BP	GO:0150077	regulation of neuroinflammatory response	2/71	41/18870	0.0104115796171548	0.0435135023375827	0.027815485096	IL1B/IL18	2
BP	GO:0070588	calcium ion transmembrane transport	5/71	352/18870	0.0104667108617768	0.0436588095090457	0.0279083709646394	FASLG/FYN/CXCL9/CXCL10/CXCL11	5
BP	GO:0048675	axon extension	3/71	121/18870	0.0107096757196812	0.0445855237728089	0.0285007619561062	SEMA5B/SEMA4B/SEMA6C	3
BP	GO:0031667	response to nutrient levels	6/71	495/18870	0.0107538903726646	0.0446828313158776	0.0285629646373098	UCN/BMP8A/STAT1/TFRC/CXCL10/VCAM1	6
BP	GO:0071241	cellular response to inorganic substance	4/71	229/18870	0.0108892159450216	0.0449653961484477	0.0287435908215235	NFATC4/EGFR/CHUK/HMOX1	4
BP	GO:0009126	purine nucleoside monophosphate metabolic process	2/71	42/18870	0.0109057863792877	0.0449653961484477	0.0287435908215235	CARD11/DCK	2
BP	GO:0042119	neutrophil activation	2/71	42/18870	0.0109057863792877	0.0449653961484477	0.0287435908215235	FCER1G/IL18	2
BP	GO:0071364	cellular response to epidermal growth factor stimulus	2/71	42/18870	0.0109057863792877	0.0449653961484477	0.0287435908215235	EGFR/PTPN11	2
BP	GO:0021782	glial cell development	3/71	122/18870	0.0109505022357708	0.0449931339537355	0.0287613218812665	KRAS/CSPG5/IL1B	3
BP	GO:0016049	cell growth	6/71	497/18870	0.0109544850391091	0.0449931339537355	0.0287613218812665	UCN/EGFR/SEMA5B/SEMA4B/SEMA6C/BST2	6
BP	GO:0002685	regulation of leukocyte migration	4/71	230/18870	0.0110510680991397	0.045303040161674	0.0289594257121463	CCR6/PGF/HMOX1/CXCL10	4
BP	GO:0043523	regulation of neuron apoptotic process	4/71	232/18870	0.0113794264594809	0.0461102644034936	0.0294754341385255	FASLG/UCN/NFATC4/KRAS	4
BP	GO:0002714	positive regulation of B cell mediated immunity	2/71	43/18870	0.0114101916440668	0.0461102644034936	0.0294754341385255	TFRC/HLA-E	2
BP	GO:0002891	positive regulation of immunoglobulin mediated immune response	2/71	43/18870	0.0114101916440668	0.0461102644034936	0.0294754341385255	TFRC/HLA-E	2
BP	GO:0014002	astrocyte development	2/71	43/18870	0.0114101916440668	0.0461102644034936	0.0294754341385255	KRAS/IL1B	2
BP	GO:0045622	regulation of T-helper cell differentiation	2/71	43/18870	0.0114101916440668	0.0461102644034936	0.0294754341385255	IL27/IL18	2
BP	GO:1904037	positive regulation of epithelial cell apoptotic process	2/71	43/18870	0.0114101916440668	0.0461102644034936	0.0294754341385255	FASLG/HMOX1	2
BP	GO:1904646	cellular response to amyloid-beta	2/71	43/18870	0.0114101916440668	0.0461102644034936	0.0294754341385255	FYN/VCAM1	2
BP	GO:0002761	regulation of myeloid leukocyte differentiation	3/71	124/18870	0.0114415394881803	0.0461102644034936	0.0294754341385255	IL5/FSHB/LIF	3
BP	GO:0038127	ERBB signaling pathway	3/71	124/18870	0.0114415394881803	0.0461102644034936	0.0294754341385255	FASLG/EGFR/PTPN11	3
BP	GO:0008406	gonad development	4/71	233/18870	0.0115459433521851	0.0464437196005343	0.0296885913785819	FSHB/NR5A1/TNFSF10/FGF9	4
BP	GO:0002573	myeloid leukocyte differentiation	4/71	235/18870	0.0118836789359983	0.0475145997034701	0.0303731386556943	IL5/FSHB/TFRC/LIF	4
BP	GO:0010463	mesenchymal cell proliferation	2/71	44/18870	0.011924713923543	0.0475145997034701	0.0303731386556943	STAT1/FGF9	2
BP	GO:0046006	regulation of activated T cell proliferation	2/71	44/18870	0.011924713923543	0.0475145997034701	0.0303731386556943	IL18/TNFSF9	2
BP	GO:0060338	regulation of type I interferon-mediated signaling pathway	2/71	44/18870	0.011924713923543	0.0475145997034701	0.0303731386556943	PTPN11/IKBKE	2
BP	GO:0002688	regulation of leukocyte chemotaxis	3/71	126/18870	0.0119451349067959	0.0475145997034701	0.0303731386556943	CCR6/PGF/CXCL10	3
BP	GO:0043200	response to amino acid	3/71	126/18870	0.0119451349067959	0.0475145997034701	0.0303731386556943	EGFR/CHUK/FYN	3
BP	GO:0046683	response to organophosphorus	3/71	127/18870	0.0122016583358063	0.0484451027258678	0.0309679515657305	TEK/STAT1/IL1B	3
BP	GO:0045137	development of primary sexual characteristics	4/71	238/18870	0.0124021145513337	0.04914996968218	0.0314185293235459	FSHB/NR5A1/TNFSF10/FGF9	4
BP	GO:0090278	negative regulation of peptide hormone secretion	2/71	45/18870	0.0124492721834332	0.0492027885746224	0.0314522931677918	BMP8A/PTPN11	2
BP	GO:0031623	receptor internalization	3/71	128/18870	0.0124613405765018	0.0492027885746224	0.0314522931677918	FCER1G/CALCRL/TFRC	3
BP	GO:0002456	T cell mediated immunity	3/71	129/18870	0.0127241876193171	0.0500562536803961	0.0319978605125077	IL1B/IL18/HLA-E	3
BP	GO:2001056	positive regulation of cysteine-type endopeptidase activity	3/71	129/18870	0.0127241876193171	0.0500562536803961	0.0319978605125077	FASLG/TNFSF10/FYN	3
BP	GO:0030072	peptide hormone secretion	4/71	241/18870	0.0129348707563723	0.0504547102467379	0.0322525690992011	UCN/BMP8A/PTPN11/IL1B	4
BP	GO:0002792	negative regulation of peptide secretion	2/71	46/18870	0.0129837858409397	0.0504547102467379	0.0322525690992011	BMP8A/PTPN11	2
BP	GO:0032768	regulation of monooxygenase activity	2/71	46/18870	0.0129837858409397	0.0504547102467379	0.0322525690992011	EGFR/IL1B	2
BP	GO:0045646	regulation of erythrocyte differentiation	2/71	46/18870	0.0129837858409397	0.0504547102467379	0.0322525690992011	STAT1/STAT3	2
BP	GO:0070849	response to epidermal growth factor	2/71	46/18870	0.0129837858409397	0.0504547102467379	0.0322525690992011	EGFR/PTPN11	2
BP	GO:2001239	regulation of extrinsic apoptotic signaling pathway in absence of ligand	2/71	46/18870	0.0129837858409397	0.0504547102467379	0.0322525690992011	IL7/IL1B	2
BP	GO:0014902	myotube differentiation	3/71	130/18870	0.012990205250093	0.0504547102467379	0.0322525690992011	ACTA1/CXCL9/CXCL10	3
BP	GO:2001234	negative regulation of apoptotic signaling pathway	4/71	243/18870	0.0132980636251073	0.0515570495700364	0.0329572263060621	IL7/IL1B/HMOX1/FYN	4
BP	GO:0035850	epithelial cell differentiation involved in kidney development	2/71	47/18870	0.0135281747625771	0.0521661990844698	0.0333466178358109	STAT1/LIF	2
BP	GO:0045601	regulation of endothelial cell differentiation	2/71	47/18870	0.0135281747625771	0.0521661990844698	0.0333466178358109	TNFRSF1A/IL1B	2
BP	GO:0140353	lipid export from cell	2/71	47/18870	0.0135281747625771	0.0521661990844698	0.0333466178358109	PTPN11/IL1B	2
BP	GO:0002790	peptide secretion	4/71	246/18870	0.01385498274666	0.0533304901415424	0.0340908769463316	UCN/BMP8A/PTPN11/IL1B	4
BP	GO:0045926	negative regulation of growth	4/71	247/18870	0.0140438759970918	0.0539153183174105	0.0344647213517618	SEMA5B/SEMA4B/SEMA6C/BST2	4
BP	GO:0006953	acute-phase response	2/71	48/18870	0.0140823592620102	0.0539153183174105	0.0344647213517618	IL1B/TFRC	2
BP	GO:0097720	calcineurin-mediated signaling	2/71	48/18870	0.0140823592620102	0.0539153183174105	0.0344647213517618	NR5A1/NFATC4	2
BP	GO:0007520	myoblast fusion	2/71	49/18870	0.0146462600979013	0.0553106404669712	0.0353566643205011	CXCL9/CXCL10	2
BP	GO:0019884	antigen processing and presentation of exogenous antigen	2/71	49/18870	0.0146462600979013	0.0553106404669712	0.0353566643205011	FCER1G/HLA-E	2
BP	GO:0033628	regulation of cell adhesion mediated by integrin	2/71	49/18870	0.0146462600979013	0.0553106404669712	0.0353566643205011	PTPN11/LIF	2
BP	GO:0036230	granulocyte activation	2/71	49/18870	0.0146462600979013	0.0553106404669712	0.0353566643205011	FCER1G/IL18	2
BP	GO:0043330	response to exogenous dsRNA	2/71	49/18870	0.0146462600979013	0.0553106404669712	0.0353566643205011	IFNA1/NFKBIA	2
BP	GO:0061028	establishment of endothelial barrier	2/71	49/18870	0.0146462600979013	0.0553106404669712	0.0353566643205011	TNFRSF1A/IL1B	2
BP	GO:2000404	regulation of T cell migration	2/71	49/18870	0.0146462600979013	0.0553106404669712	0.0353566643205011	CCR6/CXCL10	2
BP	GO:0098781	ncRNA transcription	3/71	136/18870	0.014653192064011	0.0553106404669712	0.0353566643205011	NFATC4/EGFR/STAT3	3
BP	GO:0006693	prostaglandin metabolic process	2/71	50/18870	0.0152197984717666	0.0571475445244618	0.0365308832339205	TNFRSF1A/IL1B	2
BP	GO:0022602	ovulation cycle process	2/71	50/18870	0.0152197984717666	0.0571475445244618	0.0365308832339205	FSHB/NR5A1	2
BP	GO:0043114	regulation of vascular permeability	2/71	50/18870	0.0152197984717666	0.0571475445244618	0.0365308832339205	UCN/TEK	2
BP	GO:0002758	innate immune response-activating signaling pathway	4/71	255/18870	0.0156142435227191	0.0584005454737561	0.037331849080337	CHUK/NFKBIA/FYN/GBP2	4
BP	GO:0034599	cellular response to oxidative stress	4/71	255/18870	0.0156142435227191	0.0584005454737561	0.037331849080337	EGFR/CHUK/HMOX1/FYN	4
BP	GO:0006692	prostanoid metabolic process	2/71	51/18870	0.0158028960258422	0.0584005454737561	0.037331849080337	TNFRSF1A/IL1B	2
BP	GO:0035094	response to nicotine	2/71	51/18870	0.0158028960258422	0.0584005454737561	0.037331849080337	HMOX1/VCAM1	2
BP	GO:0038084	vascular endothelial growth factor signaling pathway	2/71	51/18870	0.0158028960258422	0.0584005454737561	0.037331849080337	PGF/FLT3	2
BP	GO:0046622	positive regulation of organ growth	2/71	51/18870	0.0158028960258422	0.0584005454737561	0.037331849080337	IL7/FGF9	2
BP	GO:0048013	ephrin receptor signaling pathway	2/71	51/18870	0.0158028960258422	0.0584005454737561	0.037331849080337	PTPN11/FYN	2
BP	GO:0045927	positive regulation of growth	4/71	256/18870	0.0158180083840736	0.0584005454737561	0.037331849080337	UCN/EGFR/IL7/FGF9	4
BP	GO:0034101	erythrocyte homeostasis	3/71	140/18870	0.0158258940859386	0.0584005454737561	0.037331849080337	STAT1/STAT3/HMOX1	3
BP	GO:0071902	positive regulation of protein serine/threonine kinase activity	3/71	140/18870	0.0158258940859386	0.0584005454737561	0.037331849080337	EGFR/FLT3/IL1B	3
BP	GO:0001101	response to acid chemical	3/71	141/18870	0.0161271133250824	0.0593079433430133	0.0379118922980181	EGFR/CHUK/FYN	3
BP	GO:1904064	positive regulation of cation transmembrane transport	3/71	141/18870	0.0161271133250824	0.0593079433430133	0.0379118922980181	CXCL9/CXCL10/CXCL11	3
BP	GO:0006968	cellular defense response	2/71	52/18870	0.0163954748409597	0.059883983064766	0.038280118789437	CCR6/CXCL9	2
BP	GO:0046638	positive regulation of alpha-beta T cell differentiation	2/71	52/18870	0.0163954748409597	0.059883983064766	0.038280118789437	IL2RG/IL18	2
BP	GO:1902895	positive regulation of miRNA transcription	2/71	52/18870	0.0163954748409597	0.059883983064766	0.038280118789437	EGFR/STAT3	2
BP	GO:1904707	positive regulation of vascular associated smooth muscle cell proliferation	2/71	52/18870	0.0163954748409597	0.059883983064766	0.038280118789437	CALCRL/FGF9	2
BP	GO:0043405	regulation of MAP kinase activity	3/71	142/18870	0.0164315572714168	0.0599137054250301	0.0382991184521745	EGFR/FLT3/IL1B	3
BP	GO:0003158	endothelium development	3/71	143/18870	0.016739229211629	0.0608286566605636	0.0388839900687617	TNFRSF1A/IL1B/CXCL10	3
BP	GO:0014074	response to purine-containing compound	3/71	143/18870	0.016739229211629	0.0608286566605636	0.0388839900687617	TEK/STAT1/IL1B	3
BP	GO:0045058	T cell selection	2/71	53/18870	0.0169974574344311	0.0613244922472524	0.0392009470276525	STAT3/CARD11	2
BP	GO:0048146	positive regulation of fibroblast proliferation	2/71	53/18870	0.0169974574344311	0.0613244922472524	0.0392009470276525	EGFR/LIF	2
BP	GO:1904645	response to amyloid-beta	2/71	53/18870	0.0169974574344311	0.0613244922472524	0.0392009470276525	FYN/VCAM1	2
BP	GO:0010959	regulation of metal ion transport	5/71	398/18870	0.0170108283880977	0.0613244922472524	0.0392009470276525	UCN/FYN/CXCL9/CXCL10/CXCL11	5
BP	GO:0050852	T cell receptor signaling pathway	3/71	144/18870	0.0170501322521193	0.0613244922472524	0.0392009470276525	CSK/CARD11/FYN	3
BP	GO:1904019	epithelial cell apoptotic process	3/71	144/18870	0.0170501322521193	0.0613244922472524	0.0392009470276525	FASLG/TEK/HMOX1	3
BP	GO:0015833	peptide transport	4/71	262/18870	0.0170758963953403	0.0613244922472524	0.0392009470276525	UCN/BMP8A/PTPN11/IL1B	4
BP	GO:0050921	positive regulation of chemotaxis	3/71	145/18870	0.0173642693206537	0.062255841845287	0.039796301101023	CCR6/PGF/CXCL10	3
BP	GO:0010883	regulation of lipid storage	2/71	54/18870	0.017608766757943	0.0629219932150496	0.0402221303839329	IKBKE/NFKBIA	2
BP	GO:0060425	lung morphogenesis	2/71	54/18870	0.017608766757943	0.0629219932150496	0.0402221303839329	KRAS/LIF	2
BP	GO:0030177	positive regulation of Wnt signaling pathway	3/71	146/18870	0.0176816431680059	0.0630772761267966	0.0403213931250438	EGFR/LGR6/FGF9	3
BP	GO:0002204	somatic recombination of immunoglobulin genes involved in immune response	2/71	55/18870	0.0182293261954605	0.064494513800441	0.0412273453300148	CCR6/TFRC	2
BP	GO:0002208	somatic diversification of immunoglobulins involved in immune response	2/71	55/18870	0.0182293261954605	0.064494513800441	0.0412273453300148	CCR6/TFRC	2
BP	GO:0034142	toll-like receptor 4 signaling pathway	2/71	55/18870	0.0182293261954605	0.064494513800441	0.0412273453300148	CHUK/NFKBIA	2
BP	GO:0034381	plasma lipoprotein particle clearance	2/71	55/18870	0.0182293261954605	0.064494513800441	0.0412273453300148	CSK/HMOX1	2
BP	GO:0045190	isotype switching	2/71	55/18870	0.0182293261954605	0.064494513800441	0.0412273453300148	CCR6/TFRC	2
BP	GO:0032868	response to insulin	4/71	269/18870	0.0186207558906317	0.0657708412347848	0.0420432223525579	STAT1/PTPN11/IL1B/TNFSF10	4
BP	GO:0002687	positive regulation of leukocyte migration	3/71	149/18870	0.0186532102699988	0.0657771098994693	0.0420472295213615	CCR6/PGF/CXCL10	3
BP	GO:0030857	negative regulation of epithelial cell differentiation	2/71	56/18870	0.0188590595611396	0.066284956883743	0.042371864622267	KRAS/STAT1	2
BP	GO:0043525	positive regulation of neuron apoptotic process	2/71	56/18870	0.0188590595611396	0.066284956883743	0.042371864622267	FASLG/NFATC4	2
BP	GO:0007612	learning	3/71	150/18870	0.0189835552573764	0.0666133264677824	0.0425817709451358	UCN/KRAS/FYN	3
BP	GO:0043331	response to dsRNA	2/71	57/18870	0.0194978910972497	0.0681949078507396	0.0435927778975172	IFNA1/NFKBIA	2
BP	GO:0061005	cell differentiation involved in kidney development	2/71	57/18870	0.0194978910972497	0.0681949078507396	0.0435927778975172	STAT1/LIF	2
BP	GO:0002218	activation of innate immune response	4/71	276/18870	0.020250102445145	0.0707104554436333	0.0452008115610814	CHUK/NFKBIA/FYN/GBP2	4
BP	GO:0034614	cellular response to reactive oxygen species	3/71	154/18870	0.0203374309516475	0.0708999218867193	0.0453219257150965	EGFR/CHUK/FYN	3
BP	GO:0051402	neuron apoptotic process	4/71	278/18870	0.0207313142602248	0.0719365523161943	0.0459845792987456	FASLG/UCN/NFATC4/KRAS	4
BP	GO:0043254	regulation of protein-containing complex assembly	5/71	419/18870	0.0207427557737767	0.0719365523161943	0.0459845792987456	IL5/PTPN11/TFRC/IKBKE/GBP2	5
BP	GO:0002886	regulation of myeloid leukocyte mediated immunity	2/71	59/18870	0.0208025477780039	0.0719365523161943	0.0459845792987456	FGR/HLA-E	2
BP	GO:0009161	ribonucleoside monophosphate metabolic process	2/71	59/18870	0.0208025477780039	0.0719365523161943	0.0459845792987456	CARD11/DCK	2
BP	GO:0014009	glial cell proliferation	2/71	59/18870	0.0208025477780039	0.0719365523161943	0.0459845792987456	KRAS/IL1B	2
BP	GO:0072006	nephron development	3/71	156/18870	0.0210338863308053	0.072619407879624	0.046421086537348	TEK/STAT1/LIF	3
BP	GO:0050770	regulation of axonogenesis	3/71	157/18870	0.0213869972879473	0.073526950873105	0.0470012225239506	SEMA5B/SEMA4B/SEMA6C	3
BP	GO:0001961	positive regulation of cytokine-mediated signaling pathway	2/71	60/18870	0.0214682235291808	0.073526950873105	0.0470012225239506	IL7/IKBKE	2
BP	GO:0002381	immunoglobulin production involved in immunoglobulin-mediated immune response	2/71	60/18870	0.0214682235291808	0.073526950873105	0.0470012225239506	CCR6/TFRC	2
BP	GO:0002763	positive regulation of myeloid leukocyte differentiation	2/71	60/18870	0.0214682235291808	0.073526950873105	0.0470012225239506	IL5/LIF	2
BP	GO:0007566	embryo implantation	2/71	60/18870	0.0214682235291808	0.073526950873105	0.0470012225239506	IL1B/LIF	2
BP	GO:0045860	positive regulation of protein kinase activity	4/71	282/18870	0.0217148180306428	0.0742321244500943	0.0474519962853607	EGFR/FLT3/IL1B/IL18	4
BP	GO:0034767	positive regulation of monoatomic ion transmembrane transport	3/71	158/18870	0.0217433648109418	0.0742321244500943	0.0474519962853607	CXCL9/CXCL10/CXCL11	3
BP	GO:0006611	protein export from nucleus	2/71	61/18870	0.0221426986597626	0.075236047427149	0.0480937420218716	PTPN11/IL1B	2
BP	GO:0034113	heterotypic cell-cell adhesion	2/71	61/18870	0.0221426986597626	0.075236047427149	0.0480937420218716	IL1B/VCAM1	2
BP	GO:2000351	regulation of endothelial cell apoptotic process	2/71	61/18870	0.0221426986597626	0.075236047427149	0.0480937420218716	FASLG/TEK	2
BP	GO:0061448	connective tissue development	4/71	285/18870	0.0224709867514494	0.0762306892327652	0.0487295548807248	BMP8A/PTPN11/OGN/FGF9	4
BP	GO:0006606	protein import into nucleus	3/71	161/18870	0.0228320119457463	0.0773330704765877	0.0494342388847787	STAT3/NFKBIA/FGF9	3
BP	GO:0052548	regulation of endopeptidase activity	4/71	288/18870	0.023243134675624	0.0782951276102582	0.0500492223824412	FASLG/STAT3/TNFSF10/FYN	4
BP	GO:1903532	positive regulation of secretion by cell	4/71	288/18870	0.023243134675624	0.0782951276102582	0.0500492223824412	UCN/PTPN11/FGR/IL1B	4
BP	GO:0016032	viral process	5/71	432/18870	0.0233030734865187	0.0782951276102582	0.0500492223824412	EGFR/STAT1/TFRC/CCL8/BST2	5
BP	GO:0000768	syncytium formation by plasma membrane fusion	2/71	63/18870	0.023517752882932	0.0782951276102582	0.0500492223824412	CXCL9/CXCL10	2
BP	GO:0016447	somatic recombination of immunoglobulin gene segments	2/71	63/18870	0.023517752882932	0.0782951276102582	0.0500492223824412	CCR6/TFRC	2
BP	GO:0032623	interleukin-2 production	2/71	63/18870	0.023517752882932	0.0782951276102582	0.0500492223824412	IL1B/CARD11	2
BP	GO:0032663	regulation of interleukin-2 production	2/71	63/18870	0.023517752882932	0.0782951276102582	0.0500492223824412	IL1B/CARD11	2
BP	GO:0032757	positive regulation of interleukin-8 production	2/71	63/18870	0.023517752882932	0.0782951276102582	0.0500492223824412	STAT3/IL1B	2
BP	GO:0042058	regulation of epidermal growth factor receptor signaling pathway	2/71	63/18870	0.023517752882932	0.0782951276102582	0.0500492223824412	FASLG/EGFR	2
BP	GO:0140253	cell-cell fusion	2/71	63/18870	0.023517752882932	0.0782951276102582	0.0500492223824412	CXCL9/CXCL10	2
BP	GO:0140895	cell surface toll-like receptor signaling pathway	2/71	63/18870	0.023517752882932	0.0782951276102582	0.0500492223824412	CHUK/NFKBIA	2
BP	GO:0043524	negative regulation of neuron apoptotic process	3/71	163/18870	0.0235740663227415	0.0783609274355934	0.0500912841325327	UCN/NFATC4/KRAS	3
BP	GO:0001885	endothelial cell development	2/71	64/18870	0.0242181859249959	0.0800058407136999	0.051142775240199	TNFRSF1A/IL1B	2
BP	GO:0002712	regulation of B cell mediated immunity	2/71	64/18870	0.0242181859249959	0.0800058407136999	0.051142775240199	TFRC/HLA-E	2
BP	GO:0002889	regulation of immunoglobulin mediated immune response	2/71	64/18870	0.0242181859249959	0.0800058407136999	0.051142775240199	TFRC/HLA-E	2
BP	GO:2000630	positive regulation of miRNA metabolic process	2/71	64/18870	0.0242181859249959	0.0800058407136999	0.051142775240199	EGFR/STAT3	2
BP	GO:0050796	regulation of insulin secretion	3/71	165/18870	0.0243291518946937	0.0802487717880357	0.0512980660192569	BMP8A/PTPN11/IL1B	3
BP	GO:0051170	import into nucleus	3/71	166/18870	0.024711580502699	0.081384990165571	0.0520243800056822	STAT3/NFKBIA/FGF9	3
BP	GO:1905330	regulation of morphogenesis of an epithelium	2/71	65/18870	0.0249271262413975	0.0819689550023869	0.0523976725319657	LIF/CXCL10	2
BP	GO:1990845	adaptive thermogenesis	3/71	168/18870	0.0254862063376705	0.0836790603184772	0.0534908368689402	BMP8A/IL18/PTH2R	3
BP	GO:0030219	megakaryocyte differentiation	2/71	66/18870	0.0256445018354271	0.0838137377060301	0.0535769277755554	IL11/PTPN11	2
BP	GO:0034605	cellular response to heat	2/71	66/18870	0.0256445018354271	0.0838137377060301	0.0535769277755554	HMOX1/CXCL10	2
BP	GO:1905953	negative regulation of lipid localization	2/71	66/18870	0.0256445018354271	0.0838137377060301	0.0535769277755554	PTPN11/NFKBIA	2
BP	GO:0006949	syncytium formation	2/71	67/18870	0.0263702411182095	0.0855337321595175	0.0546764136251433	CXCL9/CXCL10	2
BP	GO:0038034	signal transduction in absence of ligand	2/71	67/18870	0.0263702411182095	0.0855337321595175	0.0546764136251433	IL7/IL1B	2
BP	GO:0060760	positive regulation of response to cytokine stimulus	2/71	67/18870	0.0263702411182095	0.0855337321595175	0.0546764136251433	IL7/IKBKE	2
BP	GO:0072577	endothelial cell apoptotic process	2/71	67/18870	0.0263702411182095	0.0855337321595175	0.0546764136251433	FASLG/TEK	2
BP	GO:0097192	extrinsic apoptotic signaling pathway in absence of ligand	2/71	67/18870	0.0263702411182095	0.0855337321595175	0.0546764136251433	IL7/IL1B	2
BP	GO:0009266	response to temperature stimulus	3/71	171/18870	0.0266725532829085	0.0863836166745555	0.0552196921201253	HMOX1/NFKBIA/CXCL10	3
BP	GO:0016445	somatic diversification of immunoglobulins	2/71	68/18870	0.027104272906725	0.0876494134419582	0.0560288375399792	CCR6/TFRC	2
BP	GO:0002262	myeloid cell homeostasis	3/71	173/18870	0.0274797097248803	0.0887296651357579	0.0567193754942836	STAT1/STAT3/HMOX1	3
BP	GO:0002704	negative regulation of leukocyte mediated immunity	2/71	69/18870	0.0278465264218399	0.0892420816867334	0.0570469316359618	HLA-E/BST2	2
BP	GO:0035019	somatic stem cell population maintenance	2/71	69/18870	0.0278465264218399	0.0892420816867334	0.0570469316359618	STAT3/LIF	2
BP	GO:0046626	regulation of insulin receptor signaling pathway	2/71	69/18870	0.0278465264218399	0.0892420816867334	0.0570469316359618	PTPN11/IL1B	2
BP	GO:0050918	positive chemotaxis	2/71	69/18870	0.0278465264218399	0.0892420816867334	0.0570469316359618	PGF/CXCL10	2
BP	GO:2000401	regulation of lymphocyte migration	2/71	69/18870	0.0278465264218399	0.0892420816867334	0.0570469316359618	CCR6/CXCL10	2
BP	GO:0002752	cell surface pattern recognition receptor signaling pathway	2/71	70/18870	0.028596931286345	0.0912378283897673	0.0583226888076772	CHUK/NFKBIA	2
BP	GO:0048662	negative regulation of smooth muscle cell proliferation	2/71	70/18870	0.028596931286345	0.0912378283897673	0.0583226888076772	HMOX1/OGN	2
BP	GO:1901184	regulation of ERBB signaling pathway	2/71	70/18870	0.028596931286345	0.0912378283897673	0.0583226888076772	FASLG/EGFR	2
BP	GO:0043409	negative regulation of MAPK cascade	3/71	176/18870	0.0287148018646864	0.0914777640384661	0.0584760647967807	CSK/IL1B/LIF	3
BP	GO:0035265	organ growth	3/71	177/18870	0.0291329873191814	0.0926722920064167	0.0592396524903547	PTPN11/IL7/FGF9	3
BP	GO:0002548	monocyte chemotaxis	2/71	71/18870	0.0293554175230033	0.0928289309281993	0.0593397820446364	CCL8/CXCL10	2
BP	GO:0042698	ovulation cycle	2/71	71/18870	0.0293554175230033	0.0928289309281993	0.0593397820446364	FSHB/NR5A1	2
BP	GO:0048002	antigen processing and presentation of peptide antigen	2/71	71/18870	0.0293554175230033	0.0928289309281993	0.0593397820446364	FCER1G/HLA-E	2
BP	GO:1900076	regulation of cellular response to insulin stimulus	2/71	71/18870	0.0293554175230033	0.0928289309281993	0.0593397820446364	PTPN11/IL1B	2
BP	GO:0051047	positive regulation of secretion	4/71	310/18870	0.0294002995752414	0.0928339356249155	0.0593429812370581	UCN/PTPN11/FGR/IL1B	4
BP	GO:1990138	neuron projection extension	3/71	179/18870	0.0299790778905781	0.0944172323754206	0.060355084717595	SEMA5B/SEMA4B/SEMA6C	3
BP	GO:0052547	regulation of peptidase activity	4/71	312/18870	0.0300036919005734	0.0944172323754206	0.060355084717595	FASLG/STAT3/TNFSF10/FYN	4
BP	GO:0002562	somatic diversification of immune receptors via germline recombination within a single locus	2/71	72/18870	0.0301219155526062	0.0944172323754206	0.060355084717595	CCR6/TFRC	2
BP	GO:0016444	somatic cell DNA recombination	2/71	72/18870	0.0301219155526062	0.0944172323754206	0.060355084717595	CCR6/TFRC	2
BP	GO:0071260	cellular response to mechanical stimulus	2/71	72/18870	0.0301219155526062	0.0944172323754206	0.060355084717595	TNFRSF1A/IL1B	2
BP	GO:1905475	regulation of protein localization to membrane	3/71	181/18870	0.0308381124693156	0.0963632817024689	0.0615990734370652	EGFR/CSK/FYN	3
BP	GO:0006879	intracellular iron ion homeostasis	2/71	73/18870	0.0308963561920383	0.0963632817024689	0.0615990734370652	TFRC/HMOX1	2
BP	GO:0071677	positive regulation of mononuclear cell migration	2/71	73/18870	0.0308963561920383	0.0963632817024689	0.0615990734370652	CCR6/CXCL10	2
BP	GO:1904062	regulation of monoatomic cation transmembrane transport	4/71	315/18870	0.0309225456209415	0.0963632817024689	0.0615990734370652	FYN/CXCL9/CXCL10/CXCL11	4
BP	GO:0062197	cellular response to chemical stress	4/71	317/18870	0.0315443093332088	0.0981581991442667	0.0627464529093849	EGFR/CHUK/HMOX1/FYN	4
BP	GO:0050795	regulation of behavior	2/71	74/18870	0.0316786706523509	0.0984334346067251	0.0629223938815574	UCN/STAT3	2
BP	GO:0009416	response to light stimulus	4/71	318/18870	0.0318579538561851	0.0988472548012459	0.0631869234835144	NFATC4/EGFR/KRAS/SEMA5B	4
BP	GO:0097193	intrinsic apoptotic signaling pathway	4/71	319/18870	0.0321734419641365	0.0996818779929316	0.0637204463603677	NFATC4/TNFRSF1A/IKBKE/FYN	4
BP	GO:0019058	viral life cycle	4/71	321/18870	0.0328099540929809	0.101507275000506	0.0648873095299781	EGFR/TFRC/CCL8/BST2	4
BP	GO:0051302	regulation of cell division	3/71	186/18870	0.0330421901625502	0.102078466438772	0.0652524368142581	PGF/IL1B/FGF9	3
BP	GO:0042267	natural killer cell mediated cytotoxicity	2/71	76/18870	0.0332666478391576	0.102329545146562	0.0654129358703967	IL18/HLA-E	2
BP	GO:0051145	smooth muscle cell differentiation	2/71	76/18870	0.0332666478391576	0.102329545146562	0.0654129358703967	NFATC4/FGF9	2
BP	GO:2000242	negative regulation of reproductive process	2/71	76/18870	0.0332666478391576	0.102329545146562	0.0654129358703967	NR5A1/LIF	2
BP	GO:0030324	lung development	3/71	188/18870	0.0339463551901191	0.104270752904893	0.0666538296750643	KRAS/LIF/FGF9	3
BP	GO:0009123	nucleoside monophosphate metabolic process	2/71	77/18870	0.0340721749413691	0.104358204391851	0.0667097319904701	CARD11/DCK	2
BP	GO:0070373	negative regulation of ERK1 and ERK2 cascade	2/71	77/18870	0.0340721749413691	0.104358204391851	0.0667097319904701	CSK/LIF	2
BP	GO:0046890	regulation of lipid biosynthetic process	3/71	189/18870	0.0344032533057398	0.105221933077755	0.0672618602058311	FSHB/NR5A1/IL1B	3
BP	GO:0002040	sprouting angiogenesis	3/71	190/18870	0.0348633571071437	0.106090912182054	0.0678173446882533	TEK/PGF/HMOX1	3
BP	GO:0002200	somatic diversification of immune receptors	2/71	78/18870	0.0348853046121026	0.106090912182054	0.0678173446882533	CCR6/TFRC	2
BP	GO:0010827	regulation of glucose transmembrane transport	2/71	78/18870	0.0348853046121026	0.106090912182054	0.0678173446882533	PTPN11/IL1B	2
BP	GO:0097009	energy homeostasis	2/71	78/18870	0.0348853046121026	0.106090912182054	0.0678173446882533	BMP8A/STAT3	2
BP	GO:0031099	regeneration	3/71	191/18870	0.0353266629157308	0.107280970667602	0.068578075318744	FLT3/CSPG5/LGR6	3
BP	GO:0002228	natural killer cell mediated immunity	2/71	79/18870	0.0357059700046441	0.107793737147205	0.0689058551481051	IL18/HLA-E	2
BP	GO:0072088	nephron epithelium morphogenesis	2/71	79/18870	0.0357059700046441	0.107793737147205	0.0689058551481051	STAT1/LIF	2
BP	GO:0048545	response to steroid hormone	4/71	330/18870	0.0357658285361688	0.107793737147205	0.0689058551481051	ACTA1/UCN/FLT3/PTGER2	4
BP	GO:0030323	respiratory tube development	3/71	192/18870	0.0357931669407332	0.107793737147205	0.0689058551481051	KRAS/LIF/FGF9	3
BP	GO:0002361	CD4-positive, CD25-positive, alpha-beta regulatory T cell differentiation	1/71	10/18870	0.037003820214712	0.107793737147205	0.0689058551481051	IL2RG	1
BP	GO:0002883	regulation of hypersensitivity	1/71	10/18870	0.037003820214712	0.107793737147205	0.0689058551481051	HLA-E	1
BP	GO:0009170	purine deoxyribonucleoside monophosphate metabolic process	1/71	10/18870	0.037003820214712	0.107793737147205	0.0689058551481051	DCK	1
BP	GO:0014866	skeletal myofibril assembly	1/71	10/18870	0.037003820214712	0.107793737147205	0.0689058551481051	ACTA1	1
BP	GO:0030002	intracellular monoatomic anion homeostasis	1/71	10/18870	0.037003820214712	0.107793737147205	0.0689058551481051	FASLG	1
BP	GO:0030644	intracellular chloride ion homeostasis	1/71	10/18870	0.037003820214712	0.107793737147205	0.0689058551481051	FASLG	1
BP	GO:0032096	negative regulation of response to food	1/71	10/18870	0.037003820214712	0.107793737147205	0.0689058551481051	UCN	1
BP	GO:0032099	negative regulation of appetite	1/71	10/18870	0.037003820214712	0.107793737147205	0.0689058551481051	UCN	1
BP	GO:0032105	negative regulation of response to extracellular stimulus	1/71	10/18870	0.037003820214712	0.107793737147205	0.0689058551481051	UCN	1
BP	GO:0032108	negative regulation of response to nutrient levels	1/71	10/18870	0.037003820214712	0.107793737147205	0.0689058551481051	UCN	1
BP	GO:0032815	negative regulation of natural killer cell activation	1/71	10/18870	0.037003820214712	0.107793737147205	0.0689058551481051	FGR	1
BP	GO:0033210	leptin-mediated signaling pathway	1/71	10/18870	0.037003820214712	0.107793737147205	0.0689058551481051	STAT3	1
BP	GO:0033572	transferrin transport	1/71	10/18870	0.037003820214712	0.107793737147205	0.0689058551481051	TFRC	1
BP	GO:0035771	interleukin-4-mediated signaling pathway	1/71	10/18870	0.037003820214712	0.107793737147205	0.0689058551481051	IL2RG	1
BP	GO:0042756	drinking behavior	1/71	10/18870	0.037003820214712	0.107793737147205	0.0689058551481051	UCN	1
BP	GO:0060368	regulation of Fc receptor mediated stimulatory signaling pathway	1/71	10/18870	0.037003820214712	0.107793737147205	0.0689058551481051	CSK	1
BP	GO:0060397	growth hormone receptor signaling pathway via JAK-STAT	1/71	10/18870	0.037003820214712	0.107793737147205	0.0689058551481051	STAT3	1
BP	GO:0071803	positive regulation of podosome assembly	1/71	10/18870	0.037003820214712	0.107793737147205	0.0689058551481051	IL5	1
BP	GO:0072203	cell proliferation involved in metanephros development	1/71	10/18870	0.037003820214712	0.107793737147205	0.0689058551481051	STAT1	1
BP	GO:1903365	regulation of fear response	1/71	10/18870	0.037003820214712	0.107793737147205	0.0689058551481051	UCN	1
BP	GO:1903596	regulation of gap junction assembly	1/71	10/18870	0.037003820214712	0.107793737147205	0.0689058551481051	IL1B	1
BP	GO:1903799	negative regulation of miRNA processing	1/71	10/18870	0.037003820214712	0.107793737147205	0.0689058551481051	STAT3	1
BP	GO:1905050	positive regulation of metallopeptidase activity	1/71	10/18870	0.037003820214712	0.107793737147205	0.0689058551481051	STAT3	1
BP	GO:2000510	positive regulation of dendritic cell chemotaxis	1/71	10/18870	0.037003820214712	0.107793737147205	0.0689058551481051	CCR6	1
BP	GO:2000563	positive regulation of CD4-positive, alpha-beta T cell proliferation	1/71	10/18870	0.037003820214712	0.107793737147205	0.0689058551481051	CARD11	1
BP	GO:2000849	regulation of glucocorticoid secretion	1/71	10/18870	0.037003820214712	0.107793737147205	0.0689058551481051	PTPN11	1
BP	GO:2000116	regulation of cysteine-type endopeptidase activity	3/71	195/18870	0.0372118287491014	0.108124849497827	0.069117514751655	FASLG/TNFSF10/FYN	3
BP	GO:0002534	cytokine production involved in inflammatory response	2/71	81/18870	0.0373696424803591	0.108124849497827	0.069117514751655	IL17RC/STAT3	2
BP	GO:0050810	regulation of steroid biosynthetic process	2/71	81/18870	0.0373696424803591	0.108124849497827	0.069117514751655	FSHB/NR5A1	2
BP	GO:0072028	nephron morphogenesis	2/71	81/18870	0.0373696424803591	0.108124849497827	0.069117514751655	STAT1/LIF	2
BP	GO:1900015	regulation of cytokine production involved in inflammatory response	2/71	81/18870	0.0373696424803591	0.108124849497827	0.069117514751655	IL17RC/STAT3	2
BP	GO:0051341	regulation of oxidoreductase activity	2/71	82/18870	0.0382125177765753	0.110266000152056	0.0704862196572942	EGFR/IL1B	2
BP	GO:0150076	neuroinflammatory response	2/71	82/18870	0.0382125177765753	0.110266000152056	0.0704862196572942	IL1B/IL18	2
BP	GO:0030111	regulation of Wnt signaling pathway	4/71	338/18870	0.0385194670770171	0.111002335232695	0.0709569130366105	NFATC4/EGFR/LGR6/FGF9	4
BP	GO:0031334	positive regulation of protein-containing complex assembly	3/71	198/18870	0.0386591275190963	0.111255260940862	0.0711185927656141	IL5/TFRC/GBP2	3
BP	GO:0002520	immune system development	3/71	199/18870	0.0391479037445975	0.11236024849855	0.0718249428245839	CCR6/TFRC/HLA-E	3
BP	GO:0030073	insulin secretion	3/71	199/18870	0.0391479037445975	0.11236024849855	0.0718249428245839	BMP8A/PTPN11/IL1B	3
BP	GO:0001660	fever generation	1/71	11/18870	0.0406290974556857	0.113561045011576	0.0725925376105026	IL1B	1
BP	GO:0002551	mast cell chemotaxis	1/71	11/18870	0.0406290974556857	0.113561045011576	0.0725925376105026	PGF	1
BP	GO:0032261	purine nucleotide salvage	1/71	11/18870	0.0406290974556857	0.113561045011576	0.0725925376105026	DCK	1
BP	GO:0033089	positive regulation of T cell differentiation in thymus	1/71	11/18870	0.0406290974556857	0.113561045011576	0.0725925376105026	IL2RG	1
BP	GO:0033327	Leydig cell differentiation	1/71	11/18870	0.0406290974556857	0.113561045011576	0.0725925376105026	NR5A1	1
BP	GO:0042118	endothelial cell activation	1/71	11/18870	0.0406290974556857	0.113561045011576	0.0725925376105026	CXCL10	1
BP	GO:0042167	heme catabolic process	1/71	11/18870	0.0406290974556857	0.113561045011576	0.0725925376105026	HMOX1	1
BP	GO:0045625	regulation of T-helper 1 cell differentiation	1/71	11/18870	0.0406290974556857	0.113561045011576	0.0725925376105026	IL27	1
BP	GO:0046149	pigment catabolic process	1/71	11/18870	0.0406290974556857	0.113561045011576	0.0725925376105026	HMOX1	1
BP	GO:0046710	GDP metabolic process	1/71	11/18870	0.0406290974556857	0.113561045011576	0.0725925376105026	CARD11	1
BP	GO:0048505	regulation of timing of cell differentiation	1/71	11/18870	0.0406290974556857	0.113561045011576	0.0725925376105026	FGF9	1
BP	GO:0051133	regulation of NK T cell activation	1/71	11/18870	0.0406290974556857	0.113561045011576	0.0725925376105026	IL18	1
BP	GO:0060020	Bergmann glial cell differentiation	1/71	11/18870	0.0406290974556857	0.113561045011576	0.0725925376105026	PTPN11	1
BP	GO:0070673	response to interleukin-18	1/71	11/18870	0.0406290974556857	0.113561045011576	0.0725925376105026	IL18	1
BP	GO:0075733	intracellular transport of virus	1/71	11/18870	0.0406290974556857	0.113561045011576	0.0725925376105026	BST2	1
BP	GO:0097400	interleukin-17-mediated signaling pathway	1/71	11/18870	0.0406290974556857	0.113561045011576	0.0725925376105026	IKBKE	1
BP	GO:1902093	positive regulation of flagellated sperm motility	1/71	11/18870	0.0406290974556857	0.113561045011576	0.0725925376105026	CCR6	1
BP	GO:1905809	negative regulation of synapse organization	1/71	11/18870	0.0406290974556857	0.113561045011576	0.0725925376105026	NFATC4	1
BP	GO:2000155	positive regulation of cilium-dependent cell motility	1/71	11/18870	0.0406290974556857	0.113561045011576	0.0725925376105026	CCR6	1
BP	GO:2001223	negative regulation of neuron migration	1/71	11/18870	0.0406290974556857	0.113561045011576	0.0725925376105026	STAT3	1
BP	GO:0008306	associative learning	2/71	85/18870	0.0407845170983738	0.113561045011576	0.0725925376105026	UCN/KRAS	2
BP	GO:0051591	response to cAMP	2/71	85/18870	0.0407845170983738	0.113561045011576	0.0725925376105026	TEK/STAT1	2
BP	GO:0071230	cellular response to amino acid stimulus	2/71	85/18870	0.0407845170983738	0.113561045011576	0.0725925376105026	EGFR/FYN	2
BP	GO:0008543	fibroblast growth factor receptor signaling pathway	2/71	86/18870	0.0416560927554003	0.115837435625912	0.0740476930405232	PTPN11/FGF9	2
BP	GO:0050777	negative regulation of immune response	3/71	205/18870	0.0421468353174703	0.117050278394632	0.0748229882510858	FGR/HLA-E/FYN	3
BP	GO:0032088	negative regulation of NF-kappaB transcription factor activity	2/71	87/18870	0.0425346829850249	0.117974592910599	0.0754138452325218	CHUK/NFKBIA	2
BP	GO:0032869	cellular response to insulin stimulus	3/71	206/18870	0.0426576563249063	0.118162810285012	0.0755341609343505	STAT1/PTPN11/IL1B	3
BP	GO:0001892	embryonic placenta development	2/71	88/18870	0.0434202243190836	0.118653151665128	0.075847605787508	EGFR/LIF	2
BP	GO:0033627	cell adhesion mediated by integrin	2/71	88/18870	0.0434202243190836	0.118653151665128	0.075847605787508	PTPN11/LIF	2
BP	GO:0031330	negative regulation of cellular catabolic process	3/71	208/18870	0.0436886789787031	0.118653151665128	0.075847605787508	STAT3/IKBKE/HMOX1	3
BP	GO:0001553	luteinization	1/71	12/18870	0.0442409185533391	0.118653151665128	0.075847605787508	NR5A1	1
BP	GO:0002328	pro-B cell differentiation	1/71	12/18870	0.0442409185533391	0.118653151665128	0.075847605787508	FLT3	1
BP	GO:0003353	positive regulation of cilium movement	1/71	12/18870	0.0442409185533391	0.118653151665128	0.075847605787508	CCR6	1
BP	GO:0009174	pyrimidine ribonucleoside monophosphate biosynthetic process	1/71	12/18870	0.0442409185533391	0.118653151665128	0.075847605787508	DCK	1
BP	GO:0010635	regulation of mitochondrial fusion	1/71	12/18870	0.0442409185533391	0.118653151665128	0.075847605787508	TFRC	1
BP	GO:0010749	regulation of nitric oxide mediated signal transduction	1/71	12/18870	0.0442409185533391	0.118653151665128	0.075847605787508	EGFR	1
BP	GO:0031650	regulation of heat generation	1/71	12/18870	0.0442409185533391	0.118653151665128	0.075847605787508	IL1B	1
BP	GO:0033083	regulation of immature T cell proliferation	1/71	12/18870	0.0442409185533391	0.118653151665128	0.075847605787508	IL1B	1
BP	GO:0033084	regulation of immature T cell proliferation in thymus	1/71	12/18870	0.0442409185533391	0.118653151665128	0.075847605787508	IL1B	1
BP	GO:0033629	negative regulation of cell adhesion mediated by integrin	1/71	12/18870	0.0442409185533391	0.118653151665128	0.075847605787508	PTPN11	1
BP	GO:0035933	glucocorticoid secretion	1/71	12/18870	0.0442409185533391	0.118653151665128	0.075847605787508	PTPN11	1
BP	GO:0040034	regulation of development, heterochronic	1/71	12/18870	0.0442409185533391	0.118653151665128	0.075847605787508	FGF9	1
BP	GO:0044828	negative regulation by host of viral genome replication	1/71	12/18870	0.0442409185533391	0.118653151665128	0.075847605787508	CCL8	1
BP	GO:0045628	regulation of T-helper 2 cell differentiation	1/71	12/18870	0.0442409185533391	0.118653151665128	0.075847605787508	IL18	1
BP	GO:0060123	regulation of growth hormone secretion	1/71	12/18870	0.0442409185533391	0.118653151665128	0.075847605787508	PTPN11	1
BP	GO:0060707	trophoblast giant cell differentiation	1/71	12/18870	0.0442409185533391	0.118653151665128	0.075847605787508	LIF	1
BP	GO:0060965	negative regulation of miRNA-mediated gene silencing	1/71	12/18870	0.0442409185533391	0.118653151665128	0.075847605787508	STAT3	1
BP	GO:0090677	reversible differentiation	1/71	12/18870	0.0442409185533391	0.118653151665128	0.075847605787508	FGF9	1
BP	GO:0097084	vascular associated smooth muscle cell development	1/71	12/18870	0.0442409185533391	0.118653151665128	0.075847605787508	NFATC4	1
BP	GO:0106014	regulation of inflammatory response to wounding	1/71	12/18870	0.0442409185533391	0.118653151665128	0.075847605787508	STAT3	1
BP	GO:1902337	regulation of apoptotic process involved in morphogenesis	1/71	12/18870	0.0442409185533391	0.118653151665128	0.075847605787508	TNFRSF1A	1
BP	GO:2000508	regulation of dendritic cell chemotaxis	1/71	12/18870	0.0442409185533391	0.118653151665128	0.075847605787508	CCR6	1
BP	GO:0048145	regulation of fibroblast proliferation	2/71	89/18870	0.0443126536556906	0.118653151665128	0.075847605787508	EGFR/LIF	2
BP	GO:0007517	muscle organ development	4/71	354/18870	0.0443842479642875	0.118653151665128	0.075847605787508	ACTA1/KRAS/LIF/CXCL10	4
BP	GO:0042886	amide transport	4/71	354/18870	0.0443842479642875	0.118653151665128	0.075847605787508	UCN/BMP8A/PTPN11/IL1B	4
BP	GO:0002312	B cell activation involved in immune response	2/71	90/18870	0.0452119082574439	0.120415318390012	0.0769740497563805	CCR6/TFRC	2
BP	GO:0010507	negative regulation of autophagy	2/71	90/18870	0.0452119082574439	0.120415318390012	0.0769740497563805	STAT3/HMOX1	2
BP	GO:0046889	positive regulation of lipid biosynthetic process	2/71	90/18870	0.0452119082574439	0.120415318390012	0.0769740497563805	FSHB/IL1B	2
BP	GO:0097006	regulation of plasma lipoprotein particle levels	2/71	91/18870	0.04611792574964	0.122675971224849	0.0784191449993879	CSK/HMOX1	2
BP	GO:0060541	respiratory system development	3/71	214/18870	0.046856389645108	0.122678763323288	0.078420929814867	KRAS/LIF/FGF9	3
BP	GO:0002024	diet induced thermogenesis	1/71	13/18870	0.0478393327426864	0.122678763323288	0.078420929814867	BMP8A	1
BP	GO:0002863	positive regulation of inflammatory response to antigenic stimulus	1/71	13/18870	0.0478393327426864	0.122678763323288	0.078420929814867	HLA-E	1
BP	GO:0006787	porphyrin-containing compound catabolic process	1/71	13/18870	0.0478393327426864	0.122678763323288	0.078420929814867	HMOX1	1
BP	GO:0031392	regulation of prostaglandin biosynthetic process	1/71	13/18870	0.0478393327426864	0.122678763323288	0.078420929814867	IL1B	1
BP	GO:0032306	regulation of prostaglandin secretion	1/71	13/18870	0.0478393327426864	0.122678763323288	0.078420929814867	IL1B	1
BP	GO:0032308	positive regulation of prostaglandin secretion	1/71	13/18870	0.0478393327426864	0.122678763323288	0.078420929814867	IL1B	1
BP	GO:0033015	tetrapyrrole catabolic process	1/71	13/18870	0.0478393327426864	0.122678763323288	0.078420929814867	HMOX1	1
BP	GO:0033079	immature T cell proliferation	1/71	13/18870	0.0478393327426864	0.122678763323288	0.078420929814867	IL1B	1
BP	GO:0033080	immature T cell proliferation in thymus	1/71	13/18870	0.0478393327426864	0.122678763323288	0.078420929814867	IL1B	1
BP	GO:0036302	atrioventricular canal development	1/71	13/18870	0.0478393327426864	0.122678763323288	0.078420929814867	PTPN11	1
BP	GO:0048521	negative regulation of behavior	1/71	13/18870	0.0478393327426864	0.122678763323288	0.078420929814867	UCN	1
BP	GO:0048711	positive regulation of astrocyte differentiation	1/71	13/18870	0.0478393327426864	0.122678763323288	0.078420929814867	LIF	1
BP	GO:0051132	NK T cell activation	1/71	13/18870	0.0478393327426864	0.122678763323288	0.078420929814867	IL18	1
BP	GO:0060149	negative regulation of post-transcriptional gene silencing	1/71	13/18870	0.0478393327426864	0.122678763323288	0.078420929814867	STAT3	1
BP	GO:0060967	negative regulation of gene silencing by regulatory ncRNA	1/71	13/18870	0.0478393327426864	0.122678763323288	0.078420929814867	STAT3	1
BP	GO:0061029	eyelid development in camera-type eye	1/71	13/18870	0.0478393327426864	0.122678763323288	0.078420929814867	EGFR	1
BP	GO:0070278	extracellular matrix constituent secretion	1/71	13/18870	0.0478393327426864	0.122678763323288	0.078420929814867	TNFRSF1A	1
BP	GO:0070417	cellular response to cold	1/71	13/18870	0.0478393327426864	0.122678763323288	0.078420929814867	NFKBIA	1
BP	GO:0070486	leukocyte aggregation	1/71	13/18870	0.0478393327426864	0.122678763323288	0.078420929814867	IL1B	1
BP	GO:0071285	cellular response to lithium ion	1/71	13/18870	0.0478393327426864	0.122678763323288	0.078420929814867	NFATC4	1
BP	GO:0071801	regulation of podosome assembly	1/71	13/18870	0.0478393327426864	0.122678763323288	0.078420929814867	IL5	1
BP	GO:0098761	cellular response to interleukin-7	1/71	13/18870	0.0478393327426864	0.122678763323288	0.078420929814867	IL2RG	1
BP	GO:1900369	negative regulation of post-transcriptional gene silencing by regulatory ncRNA	1/71	13/18870	0.0478393327426864	0.122678763323288	0.078420929814867	STAT3	1
BP	GO:1902950	regulation of dendritic spine maintenance	1/71	13/18870	0.0478393327426864	0.122678763323288	0.078420929814867	FYN	1
BP	GO:1904748	regulation of apoptotic process involved in development	1/71	13/18870	0.0478393327426864	0.122678763323288	0.078420929814867	TNFRSF1A	1
BP	GO:1905064	negative regulation of vascular associated smooth muscle cell differentiation	1/71	13/18870	0.0478393327426864	0.122678763323288	0.078420929814867	FGF9	1
BP	GO:1905939	regulation of gonad development	1/71	13/18870	0.0478393327426864	0.122678763323288	0.078420929814867	NR5A1	1
BP	GO:0045185	maintenance of protein location	2/71	93/18870	0.0479500017093822	0.122678763323288	0.078420929814867	NR5A1/NFKBIA	2
BP	GO:0048525	negative regulation of viral process	2/71	93/18870	0.0479500017093822	0.122678763323288	0.078420929814867	STAT1/BST2	2
BP	GO:1900182	positive regulation of protein localization to nucleus	2/71	93/18870	0.0479500017093822	0.122678763323288	0.078420929814867	TFRC/FYN	2
BP	GO:1904705	regulation of vascular associated smooth muscle cell proliferation	2/71	93/18870	0.0479500017093822	0.122678763323288	0.078420929814867	CALCRL/FGF9	2
BP	GO:0001656	metanephros development	2/71	94/18870	0.0488759372250553	0.124750011202998	0.0797449502093007	STAT1/LIF	2
BP	GO:0071229	cellular response to acid chemical	2/71	94/18870	0.0488759372250553	0.124750011202998	0.0797449502093007	EGFR/FYN	2
BP	GO:1902074	response to salt	4/71	366/18870	0.0490958550335394	0.125162322463625	0.0800085152433423	NFATC4/CHUK/IL1B/FYN	4
BP	GO:1990874	vascular associated smooth muscle cell proliferation	2/71	95/18870	0.0498083897239094	0.126828013738791	0.0810732884367172	CALCRL/FGF9	2
BP	GO:0032535	regulation of cellular component size	4/71	370/18870	0.0507259132247284	0.128202197895446	0.0819517191967158	UCN/SEMA5B/SEMA4B/SEMA6C	4
BP	GO:0002524	hypersensitivity	1/71	14/18870	0.0514243890811957	0.128202197895446	0.0819517191967158	HLA-E	1
BP	GO:0010745	negative regulation of macrophage derived foam cell differentiation	1/71	14/18870	0.0514243890811957	0.128202197895446	0.0819517191967158	NFKBIA	1
BP	GO:0030213	hyaluronan biosynthetic process	1/71	14/18870	0.0514243890811957	0.128202197895446	0.0819517191967158	IL1B	1
BP	GO:0030252	growth hormone secretion	1/71	14/18870	0.0514243890811957	0.128202197895446	0.0819517191967158	PTPN11	1
BP	GO:0032095	regulation of response to food	1/71	14/18870	0.0514243890811957	0.128202197895446	0.0819517191967158	UCN	1
BP	GO:0034116	positive regulation of heterotypic cell-cell adhesion	1/71	14/18870	0.0514243890811957	0.128202197895446	0.0819517191967158	IL1B	1
BP	GO:0042994	cytoplasmic sequestering of transcription factor	1/71	14/18870	0.0514243890811957	0.128202197895446	0.0819517191967158	NFKBIA	1
BP	GO:0045989	positive regulation of striated muscle contraction	1/71	14/18870	0.0514243890811957	0.128202197895446	0.0819517191967158	UCN	1
BP	GO:0048388	endosomal lumen acidification	1/71	14/18870	0.0514243890811957	0.128202197895446	0.0819517191967158	FASLG	1
BP	GO:0050930	induction of positive chemotaxis	1/71	14/18870	0.0514243890811957	0.128202197895446	0.0819517191967158	PGF	1
BP	GO:0060019	radial glial cell differentiation	1/71	14/18870	0.0514243890811957	0.128202197895446	0.0819517191967158	STAT3	1
BP	GO:0070141	response to UV-A	1/71	14/18870	0.0514243890811957	0.128202197895446	0.0819517191967158	EGFR	1
BP	GO:0072075	metanephric mesenchyme development	1/71	14/18870	0.0514243890811957	0.128202197895446	0.0819517191967158	STAT1	1
BP	GO:0097531	mast cell migration	1/71	14/18870	0.0514243890811957	0.128202197895446	0.0819517191967158	PGF	1
BP	GO:0098760	response to interleukin-7	1/71	14/18870	0.0514243890811957	0.128202197895446	0.0819517191967158	IL2RG	1
BP	GO:1905208	negative regulation of cardiocyte differentiation	1/71	14/18870	0.0514243890811957	0.128202197895446	0.0819517191967158	EGFR	1
BP	GO:2001140	positive regulation of phospholipid transport	1/71	14/18870	0.0514243890811957	0.128202197895446	0.0819517191967158	FASLG	1
BP	GO:0021675	nerve development	2/71	97/18870	0.0516926036724471	0.128571858786226	0.0821880204927661	NRTN/VCAM1	2
BP	GO:1903035	negative regulation of response to wounding	2/71	97/18870	0.0516926036724471	0.128571858786226	0.0821880204927661	KLKB1/STAT3	2
BP	GO:0001906	cell killing	3/71	223/18870	0.0518155980855518	0.128728438349273	0.0822881121026876	IL18/HLA-E/GBP2	3
BP	GO:0002275	myeloid cell activation involved in immune response	2/71	98/18870	0.0526442450014216	0.13033401995733	0.0833144609114513	FCER1G/FGR	2
BP	GO:0008593	regulation of Notch signaling pathway	2/71	98/18870	0.0526442450014216	0.13033401995733	0.0833144609114513	STAT3/NFKBIA	2
BP	GO:0060993	kidney morphogenesis	2/71	98/18870	0.0526442450014216	0.13033401995733	0.0833144609114513	STAT1/LIF	2
BP	GO:0033157	regulation of intracellular protein transport	3/71	226/18870	0.0535233467485552	0.132357618718457	0.084608022177647	PTPN11/IL1B/FYN	3
BP	GO:0046620	regulation of organ growth	2/71	99/18870	0.0536021630687061	0.132399812925468	0.0846349943190097	IL7/FGF9	2
BP	GO:0034446	substrate adhesion-dependent cell spreading	2/71	100/18870	0.0545662986848384	0.132485074772536	0.0846894969333472	TEK/CSPG5	2
BP	GO:0072080	nephron tubule development	2/71	100/18870	0.0545662986848384	0.132485074772536	0.0846894969333472	STAT1/LIF	2
BP	GO:0090130	tissue migration	4/71	380/18870	0.0549308417191977	0.132485074772536	0.0846894969333472	ACTA1/TEK/PTPN11/HMOX1	4
BP	GO:0009263	deoxyribonucleotide biosynthetic process	1/71	15/18870	0.0549961364494201	0.132485074772536	0.0846894969333472	DCK	1
BP	GO:0009265	2'-deoxyribonucleotide biosynthetic process	1/71	15/18870	0.0549961364494201	0.132485074772536	0.0846894969333472	DCK	1
BP	GO:0010226	response to lithium ion	1/71	15/18870	0.0549961364494201	0.132485074772536	0.0846894969333472	NFATC4	1
BP	GO:0010989	negative regulation of low-density lipoprotein particle clearance	1/71	15/18870	0.0549961364494201	0.132485074772536	0.0846894969333472	CSK	1
BP	GO:0033008	positive regulation of mast cell activation involved in immune response	1/71	15/18870	0.0549961364494201	0.132485074772536	0.0846894969333472	FGR	1
BP	GO:0043101	purine-containing compound salvage	1/71	15/18870	0.0549961364494201	0.132485074772536	0.0846894969333472	DCK	1
BP	GO:0043306	positive regulation of mast cell degranulation	1/71	15/18870	0.0549961364494201	0.132485074772536	0.0846894969333472	FGR	1
BP	GO:0043950	positive regulation of cAMP-mediated signaling	1/71	15/18870	0.0549961364494201	0.132485074772536	0.0846894969333472	UCN	1
BP	GO:0045737	positive regulation of cyclin-dependent protein serine/threonine kinase activity	1/71	15/18870	0.0549961364494201	0.132485074772536	0.0846894969333472	EGFR	1
BP	GO:0046385	deoxyribose phosphate biosynthetic process	1/71	15/18870	0.0549961364494201	0.132485074772536	0.0846894969333472	DCK	1
BP	GO:0050966	detection of mechanical stimulus involved in sensory perception of pain	1/71	15/18870	0.0549961364494201	0.132485074772536	0.0846894969333472	FYN	1
BP	GO:0060221	retinal rod cell differentiation	1/71	15/18870	0.0549961364494201	0.132485074772536	0.0846894969333472	STAT3	1
BP	GO:0060347	heart trabecula formation	1/71	15/18870	0.0549961364494201	0.132485074772536	0.0846894969333472	TEK	1
BP	GO:0071639	positive regulation of monocyte chemotactic protein-1 production	1/71	15/18870	0.0549961364494201	0.132485074772536	0.0846894969333472	IL1B	1
BP	GO:0090280	positive regulation of calcium ion import	1/71	15/18870	0.0549961364494201	0.132485074772536	0.0846894969333472	UCN	1
BP	GO:1902065	response to L-glutamate	1/71	15/18870	0.0549961364494201	0.132485074772536	0.0846894969333472	FYN	1
BP	GO:1903054	negative regulation of extracellular matrix organization	1/71	15/18870	0.0549961364494201	0.132485074772536	0.0846894969333472	TNFRSF1A	1
BP	GO:2001138	regulation of phospholipid transport	1/71	15/18870	0.0549961364494201	0.132485074772536	0.0846894969333472	FASLG	1
BP	GO:2001279	regulation of unsaturated fatty acid biosynthetic process	1/71	15/18870	0.0549961364494201	0.132485074772536	0.0846894969333472	IL1B	1
BP	GO:0008585	female gonad development	2/71	101/18870	0.0555365930056325	0.133487057627888	0.0853300024703015	FSHB/NR5A1	2
BP	GO:0120162	positive regulation of cold-induced thermogenesis	2/71	101/18870	0.0555365930056325	0.133487057627888	0.0853300024703015	IL18/PTH2R	2
BP	GO:0009408	response to heat	2/71	103/18870	0.0574954241006517	0.13660621642512	0.0873238873652326	HMOX1/CXCL10	2
BP	GO:0032677	regulation of interleukin-8 production	2/71	103/18870	0.0574954241006517	0.13660621642512	0.0873238873652326	STAT3/IL1B	2
BP	GO:0019218	regulation of steroid metabolic process	2/71	104/18870	0.0584838448976269	0.13660621642512	0.0873238873652326	FSHB/NR5A1	2
BP	GO:0032637	interleukin-8 production	2/71	104/18870	0.0584838448976269	0.13660621642512	0.0873238873652326	STAT3/IL1B	2
BP	GO:0061326	renal tubule development	2/71	104/18870	0.0584838448976269	0.13660621642512	0.0873238873652326	STAT1/LIF	2
BP	GO:1905477	positive regulation of protein localization to membrane	2/71	104/18870	0.0584838448976269	0.13660621642512	0.0873238873652326	EGFR/FYN	2
BP	GO:0002486	antigen processing and presentation of endogenous peptide antigen via MHC class I via ER pathway, TAP-independent	1/71	16/18870	0.0585546235516254	0.13660621642512	0.0873238873652326	HLA-E	1
BP	GO:0002864	regulation of acute inflammatory response to antigenic stimulus	1/71	16/18870	0.0585546235516254	0.13660621642512	0.0873238873652326	HLA-E	1
BP	GO:0009130	pyrimidine nucleoside monophosphate biosynthetic process	1/71	16/18870	0.0585546235516254	0.13660621642512	0.0873238873652326	DCK	1
BP	GO:0009151	purine deoxyribonucleotide metabolic process	1/71	16/18870	0.0585546235516254	0.13660621642512	0.0873238873652326	DCK	1
BP	GO:0009173	pyrimidine ribonucleoside monophosphate metabolic process	1/71	16/18870	0.0585546235516254	0.13660621642512	0.0873238873652326	DCK	1
BP	GO:0010819	regulation of T cell chemotaxis	1/71	16/18870	0.0585546235516254	0.13660621642512	0.0873238873652326	CXCL10	1
BP	GO:0030852	regulation of granulocyte differentiation	1/71	16/18870	0.0585546235516254	0.13660621642512	0.0873238873652326	IL5	1
BP	GO:0042448	progesterone metabolic process	1/71	16/18870	0.0585546235516254	0.13660621642512	0.0873238873652326	FSHB	1
BP	GO:0045651	positive regulation of macrophage differentiation	1/71	16/18870	0.0585546235516254	0.13660621642512	0.0873238873652326	LIF	1
BP	GO:0045779	negative regulation of bone resorption	1/71	16/18870	0.0585546235516254	0.13660621642512	0.0873238873652326	CSK	1
BP	GO:0050665	hydrogen peroxide biosynthetic process	1/71	16/18870	0.0585546235516254	0.13660621642512	0.0873238873652326	FYN	1
BP	GO:0051014	actin filament severing	1/71	16/18870	0.0585546235516254	0.13660621642512	0.0873238873652326	GMFB	1
BP	GO:0051044	positive regulation of membrane protein ectodomain proteolysis	1/71	16/18870	0.0585546235516254	0.13660621642512	0.0873238873652326	IL1B	1
BP	GO:0051770	positive regulation of nitric-oxide synthase biosynthetic process	1/71	16/18870	0.0585546235516254	0.13660621642512	0.0873238873652326	STAT1	1
BP	GO:0071380	cellular response to prostaglandin E stimulus	1/71	16/18870	0.0585546235516254	0.13660621642512	0.0873238873652326	PTGER2	1
BP	GO:0072540	T-helper 17 cell lineage commitment	1/71	16/18870	0.0585546235516254	0.13660621642512	0.0873238873652326	STAT3	1
BP	GO:1901741	positive regulation of myoblast fusion	1/71	16/18870	0.0585546235516254	0.13660621642512	0.0873238873652326	CXCL9	1
BP	GO:1903798	regulation of miRNA processing	1/71	16/18870	0.0585546235516254	0.13660621642512	0.0873238873652326	STAT3	1
BP	GO:1904683	regulation of metalloendopeptidase activity	1/71	16/18870	0.0585546235516254	0.13660621642512	0.0873238873652326	STAT3	1
BP	GO:1905664	regulation of calcium ion import across plasma membrane	1/71	16/18870	0.0585546235516254	0.13660621642512	0.0873238873652326	FYN	1
BP	GO:2000846	regulation of corticosteroid hormone secretion	1/71	16/18870	0.0585546235516254	0.13660621642512	0.0873238873652326	PTPN11	1
BP	GO:0002221	pattern recognition receptor signaling pathway	3/71	236/18870	0.0594099785938768	0.138451080549209	0.0885031946558668	CHUK/NFKBIA/GBP2	3
BP	GO:0046545	development of primary female sexual characteristics	2/71	105/18870	0.0594781924414024	0.138459548962396	0.088508607987549	FSHB/NR5A1	2
BP	GO:0001654	eye development	4/71	391/18870	0.0597694084411047	0.13898656366348	0.0888454958218042	FASLG/EGFR/STAT3/FGF9	4
BP	GO:0002532	production of molecular mediator involved in inflammatory response	2/71	106/18870	0.0604784095888306	0.140330855149841	0.0897048180504186	IL17RC/STAT3	2
BP	GO:0030316	osteoclast differentiation	2/71	106/18870	0.0604784095888306	0.140330855149841	0.0897048180504186	FSHB/TFRC	2
BP	GO:0048588	developmental cell growth	3/71	239/18870	0.0612334383357058	0.141190014079327	0.0902540251037329	SEMA5B/SEMA4B/SEMA6C	3
BP	GO:0048144	fibroblast proliferation	2/71	107/18870	0.0614844395319557	0.141190014079327	0.0902540251037329	EGFR/LIF	2
BP	GO:0150063	visual system development	4/71	395/18870	0.0615839266874521	0.141190014079327	0.0902540251037329	FASLG/EGFR/STAT3/FGF9	4
BP	GO:0002476	antigen processing and presentation of endogenous peptide antigen via MHC class Ib	1/71	17/18870	0.0620998989164202	0.141190014079327	0.0902540251037329	HLA-E	1
BP	GO:0002484	antigen processing and presentation of endogenous peptide antigen via MHC class I via ER pathway	1/71	17/18870	0.0620998989164202	0.141190014079327	0.0902540251037329	HLA-E	1
BP	GO:0002730	regulation of dendritic cell cytokine production	1/71	17/18870	0.0620998989164202	0.141190014079327	0.0902540251037329	BST2	1
BP	GO:0003159	morphogenesis of an endothelium	1/71	17/18870	0.0620998989164202	0.141190014079327	0.0902540251037329	CXCL10	1
BP	GO:0007252	I-kappaB phosphorylation	1/71	17/18870	0.0620998989164202	0.141190014079327	0.0902540251037329	CHUK	1
BP	GO:0031649	heat generation	1/71	17/18870	0.0620998989164202	0.141190014079327	0.0902540251037329	IL1B	1
BP	GO:0032310	prostaglandin secretion	1/71	17/18870	0.0620998989164202	0.141190014079327	0.0902540251037329	IL1B	1
BP	GO:0036166	phenotypic switching	1/71	17/18870	0.0620998989164202	0.141190014079327	0.0902540251037329	FGF9	1
BP	GO:0044320	cellular response to leptin stimulus	1/71	17/18870	0.0620998989164202	0.141190014079327	0.0902540251037329	STAT3	1
BP	GO:0044793	negative regulation by host of viral process	1/71	17/18870	0.0620998989164202	0.141190014079327	0.0902540251037329	CCL8	1
BP	GO:0050862	positive regulation of T cell receptor signaling pathway	1/71	17/18870	0.0620998989164202	0.141190014079327	0.0902540251037329	CARD11	1
BP	GO:0051447	negative regulation of meiotic cell cycle	1/71	17/18870	0.0620998989164202	0.141190014079327	0.0902540251037329	LIF	1
BP	GO:0061154	endothelial tube morphogenesis	1/71	17/18870	0.0620998989164202	0.141190014079327	0.0902540251037329	CXCL10	1
BP	GO:0070920	regulation of regulatory ncRNA processing	1/71	17/18870	0.0620998989164202	0.141190014079327	0.0902540251037329	STAT3	1
BP	GO:0072074	kidney mesenchyme development	1/71	17/18870	0.0620998989164202	0.141190014079327	0.0902540251037329	STAT1	1
BP	GO:1903729	regulation of plasma membrane organization	1/71	17/18870	0.0620998989164202	0.141190014079327	0.0902540251037329	FASLG	1
BP	GO:0002274	myeloid leukocyte activation	3/71	241/18870	0.0624636212346525	0.141640494828114	0.0905419895258268	FCER1G/FGR/IL18	3
BP	GO:0042445	hormone metabolic process	3/71	241/18870	0.0624636212346525	0.141640494828114	0.0905419895258268	FSHB/NR5A1/PTPN11	3
BP	GO:1903076	regulation of protein localization to plasma membrane	2/71	108/18870	0.0624962257963599	0.141640494828114	0.0905419895258268	EGFR/CSK	2
BP	GO:0050769	positive regulation of neurogenesis	3/71	242/18870	0.063083051688696	0.14281949611464	0.0912956519743035	KRAS/IL1B/LIF	3
BP	GO:0046822	regulation of nucleocytoplasmic transport	2/71	109/18870	0.0635137122395159	0.143642825993167	0.0918219557360089	PTPN11/IL1B	2
BP	GO:0060560	developmental growth involved in morphogenesis	3/71	244/18870	0.0643305501322197	0.144768550785979	0.0925415618241086	SEMA5B/SEMA4B/SEMA6C	3
BP	GO:0048880	sensory system development	4/71	401/18870	0.0643604163835916	0.144768550785979	0.0925415618241086	FASLG/EGFR/STAT3/FGF9	4
BP	GO:0002444	myeloid leukocyte mediated immunity	2/71	110/18870	0.0645368430491477	0.144768550785979	0.0925415618241086	FGR/HLA-E	2
BP	GO:0007229	integrin-mediated signaling pathway	2/71	111/18870	0.0655655627415987	0.144768550785979	0.0925415618241086	PTPN11/FGR	2
BP	GO:0043280	positive regulation of cysteine-type endopeptidase activity involved in apoptotic process	2/71	111/18870	0.0655655627415987	0.144768550785979	0.0925415618241086	FASLG/TNFSF10	2
BP	GO:0002371	dendritic cell cytokine production	1/71	18/18870	0.0656320108973747	0.144768550785979	0.0925415618241086	BST2	1
BP	GO:0002428	antigen processing and presentation of peptide antigen via MHC class Ib	1/71	18/18870	0.0656320108973747	0.144768550785979	0.0925415618241086	HLA-E	1
BP	GO:0002830	positive regulation of type 2 immune response	1/71	18/18870	0.0656320108973747	0.144768550785979	0.0925415618241086	IL18	1
BP	GO:0010042	response to manganese ion	1/71	18/18870	0.0656320108973747	0.144768550785979	0.0925415618241086	TFRC	1
BP	GO:0010310	regulation of hydrogen peroxide metabolic process	1/71	18/18870	0.0656320108973747	0.144768550785979	0.0925415618241086	FYN	1
BP	GO:0016264	gap junction assembly	1/71	18/18870	0.0656320108973747	0.144768550785979	0.0925415618241086	IL1B	1
BP	GO:0030730	sequestering of triglyceride	1/71	18/18870	0.0656320108973747	0.144768550785979	0.0925415618241086	IL1B	1
BP	GO:0033194	response to hydroperoxide	1/71	18/18870	0.0656320108973747	0.144768550785979	0.0925415618241086	CHUK	1
BP	GO:0035234	ectopic germ cell programmed cell death	1/71	18/18870	0.0656320108973747	0.144768550785979	0.0925415618241086	IL1B	1
BP	GO:0035455	response to interferon-alpha	1/71	18/18870	0.0656320108973747	0.144768550785979	0.0925415618241086	BST2	1
BP	GO:0038083	peptidyl-tyrosine autophosphorylation	1/71	18/18870	0.0656320108973747	0.144768550785979	0.0925415618241086	EGFR	1
BP	GO:0038128	ERBB2 signaling pathway	1/71	18/18870	0.0656320108973747	0.144768550785979	0.0925415618241086	EGFR	1
BP	GO:0043117	positive regulation of vascular permeability	1/71	18/18870	0.0656320108973747	0.144768550785979	0.0925415618241086	UCN	1
BP	GO:0043173	nucleotide salvage	1/71	18/18870	0.0656320108973747	0.144768550785979	0.0925415618241086	DCK	1
BP	GO:0045820	negative regulation of glycolytic process	1/71	18/18870	0.0656320108973747	0.144768550785979	0.0925415618241086	STAT3	1
BP	GO:0046851	negative regulation of bone remodeling	1/71	18/18870	0.0656320108973747	0.144768550785979	0.0925415618241086	CSK	1
BP	GO:0051917	regulation of fibrinolysis	1/71	18/18870	0.0656320108973747	0.144768550785979	0.0925415618241086	KLKB1	1
BP	GO:0071243	cellular response to arsenic-containing substance	1/71	18/18870	0.0656320108973747	0.144768550785979	0.0925415618241086	HMOX1	1
BP	GO:1904031	positive regulation of cyclin-dependent protein kinase activity	1/71	18/18870	0.0656320108973747	0.144768550785979	0.0925415618241086	EGFR	1
BP	GO:0042177	negative regulation of protein catabolic process	2/71	113/18870	0.0676395484736831	0.149043362721045	0.0952741841431659	EGFR/FYN	2
BP	GO:0002283	neutrophil activation involved in immune response	1/71	19/18870	0.0691510076736471	0.15036486861288	0.0961189409534414	FCER1G	1
BP	GO:0002523	leukocyte migration involved in inflammatory response	1/71	19/18870	0.0691510076736471	0.15036486861288	0.0961189409534414	CCR6	1
BP	GO:0002544	chronic inflammatory response	1/71	19/18870	0.0691510076736471	0.15036486861288	0.0961189409534414	VCAM1	1
BP	GO:0010744	positive regulation of macrophage derived foam cell differentiation	1/71	19/18870	0.0691510076736471	0.15036486861288	0.0961189409534414	IL18	1
BP	GO:0032305	positive regulation of icosanoid secretion	1/71	19/18870	0.0691510076736471	0.15036486861288	0.0961189409534414	IL1B	1
BP	GO:0035930	corticosteroid hormone secretion	1/71	19/18870	0.0691510076736471	0.15036486861288	0.0961189409534414	PTPN11	1
BP	GO:0045064	T-helper 2 cell differentiation	1/71	19/18870	0.0691510076736471	0.15036486861288	0.0961189409534414	IL18	1
BP	GO:0046827	positive regulation of protein export from nucleus	1/71	19/18870	0.0691510076736471	0.15036486861288	0.0961189409534414	IL1B	1
BP	GO:0055064	chloride ion homeostasis	1/71	19/18870	0.0691510076736471	0.15036486861288	0.0961189409534414	FASLG	1
BP	GO:0070431	nucleotide-binding oligomerization domain containing 2 signaling pathway	1/71	19/18870	0.0691510076736471	0.15036486861288	0.0961189409534414	NFKBIA	1
BP	GO:0071800	podosome assembly	1/71	19/18870	0.0691510076736471	0.15036486861288	0.0961189409534414	IL5	1
BP	GO:0072376	protein activation cascade	1/71	19/18870	0.0691510076736471	0.15036486861288	0.0961189409534414	KLKB1	1
BP	GO:1903427	negative regulation of reactive oxygen species biosynthetic process	1/71	19/18870	0.0691510076736471	0.15036486861288	0.0961189409534414	FYN	1
BP	GO:0033559	unsaturated fatty acid metabolic process	2/71	115/18870	0.0697352320773329	0.151328276896561	0.0967347881575618	TNFRSF1A/IL1B	2
BP	GO:0044344	cellular response to fibroblast growth factor stimulus	2/71	115/18870	0.0697352320773329	0.151328276896561	0.0967347881575618	PTPN11/FGF9	2
BP	GO:0097305	response to alcohol	3/71	254/18870	0.070738631603262	0.153154455580646	0.0979021510045175	PTGER2/FYN/VCAM1	3
BP	GO:0002062	chondrocyte differentiation	2/71	116/18870	0.0707910753173602	0.153154455580646	0.0979021510045175	PTPN11/FGF9	2
BP	GO:0019882	antigen processing and presentation	2/71	116/18870	0.0707910753173602	0.153154455580646	0.0979021510045175	FCER1G/HLA-E	2
BP	GO:1904659	glucose transmembrane transport	2/71	117/18870	0.0718521813487828	0.154540152247312	0.0987879409986252	PTPN11/IL1B	2
BP	GO:0002295	T-helper cell lineage commitment	1/71	20/18870	0.0726569372506017	0.154540152247312	0.0987879409986252	STAT3	1
BP	GO:0006700	C21-steroid hormone biosynthetic process	1/71	20/18870	0.0726569372506017	0.154540152247312	0.0987879409986252	FSHB	1
BP	GO:0009135	purine nucleoside diphosphate metabolic process	1/71	20/18870	0.0726569372506017	0.154540152247312	0.0987879409986252	CARD11	1
BP	GO:0009179	purine ribonucleoside diphosphate metabolic process	1/71	20/18870	0.0726569372506017	0.154540152247312	0.0987879409986252	CARD11	1
BP	GO:0031053	primary miRNA processing	1/71	20/18870	0.0726569372506017	0.154540152247312	0.0987879409986252	STAT3	1
BP	GO:0032098	regulation of appetite	1/71	20/18870	0.0726569372506017	0.154540152247312	0.0987879409986252	UCN	1
BP	GO:0032303	regulation of icosanoid secretion	1/71	20/18870	0.0726569372506017	0.154540152247312	0.0987879409986252	IL1B	1
BP	GO:0035020	regulation of Rac protein signal transduction	1/71	20/18870	0.0726569372506017	0.154540152247312	0.0987879409986252	KRAS	1
BP	GO:0045953	negative regulation of natural killer cell mediated cytotoxicity	1/71	20/18870	0.0726569372506017	0.154540152247312	0.0987879409986252	HLA-E	1
BP	GO:0051767	nitric-oxide synthase biosynthetic process	1/71	20/18870	0.0726569372506017	0.154540152247312	0.0987879409986252	STAT1	1
BP	GO:0051769	regulation of nitric-oxide synthase biosynthetic process	1/71	20/18870	0.0726569372506017	0.154540152247312	0.0987879409986252	STAT1	1
BP	GO:0060216	definitive hemopoiesis	1/71	20/18870	0.0726569372506017	0.154540152247312	0.0987879409986252	TEK	1
BP	GO:0060340	positive regulation of type I interferon-mediated signaling pathway	1/71	20/18870	0.0726569372506017	0.154540152247312	0.0987879409986252	IKBKE	1
BP	GO:0060353	regulation of cell adhesion molecule production	1/71	20/18870	0.0726569372506017	0.154540152247312	0.0987879409986252	IL1B	1
BP	GO:0090128	regulation of synapse maturation	1/71	20/18870	0.0726569372506017	0.154540152247312	0.0987879409986252	NFATC4	1
BP	GO:1901317	regulation of flagellated sperm motility	1/71	20/18870	0.0726569372506017	0.154540152247312	0.0987879409986252	CCR6	1
BP	GO:0006898	receptor-mediated endocytosis	3/71	258/18870	0.0733801960041583	0.155923825800709	0.0996724377418123	FCER1G/CALCRL/TFRC	3
BP	GO:0008645	hexose transmembrane transport	2/71	120/18870	0.0750665454848456	0.158356229830412	0.101227322878632	PTPN11/IL1B	2
BP	GO:0046660	female sex differentiation	2/71	120/18870	0.0750665454848456	0.158356229830412	0.101227322878632	FSHB/NR5A1	2
BP	GO:0072009	nephron epithelium development	2/71	120/18870	0.0750665454848456	0.158356229830412	0.101227322878632	STAT1/LIF	2
BP	GO:0060828	regulation of canonical Wnt signaling pathway	3/71	262/18870	0.076065675888805	0.158356229830412	0.101227322878632	EGFR/LGR6/FGF9	3
BP	GO:0045471	response to ethanol	2/71	121/18870	0.0761481735481257	0.158356229830412	0.101227322878632	FYN/VCAM1	2
BP	GO:0002716	negative regulation of natural killer cell mediated immunity	1/71	21/18870	0.0761498474604267	0.158356229830412	0.101227322878632	HLA-E	1
BP	GO:0002888	positive regulation of myeloid leukocyte mediated immunity	1/71	21/18870	0.0761498474604267	0.158356229830412	0.101227322878632	HLA-E	1
BP	GO:0009127	purine nucleoside monophosphate biosynthetic process	1/71	21/18870	0.0761498474604267	0.158356229830412	0.101227322878632	DCK	1
BP	GO:0010829	negative regulation of glucose transmembrane transport	1/71	21/18870	0.0761498474604267	0.158356229830412	0.101227322878632	IL1B	1
BP	GO:0010985	negative regulation of lipoprotein particle clearance	1/71	21/18870	0.0761498474604267	0.158356229830412	0.101227322878632	CSK	1
BP	GO:0032495	response to muramyl dipeptide	1/71	21/18870	0.0761498474604267	0.158356229830412	0.101227322878632	NFKBIA	1
BP	GO:0033005	positive regulation of mast cell activation	1/71	21/18870	0.0761498474604267	0.158356229830412	0.101227322878632	FGR	1
BP	GO:0034104	negative regulation of tissue remodeling	1/71	21/18870	0.0761498474604267	0.158356229830412	0.101227322878632	CSK	1
BP	GO:0044321	response to leptin	1/71	21/18870	0.0761498474604267	0.158356229830412	0.101227322878632	STAT3	1
BP	GO:0050765	negative regulation of phagocytosis	1/71	21/18870	0.0761498474604267	0.158356229830412	0.101227322878632	CSK	1
BP	GO:0055081	monoatomic anion homeostasis	1/71	21/18870	0.0761498474604267	0.158356229830412	0.101227322878632	FASLG	1
BP	GO:0071379	cellular response to prostaglandin stimulus	1/71	21/18870	0.0761498474604267	0.158356229830412	0.101227322878632	PTGER2	1
BP	GO:0071605	monocyte chemotactic protein-1 production	1/71	21/18870	0.0761498474604267	0.158356229830412	0.101227322878632	IL1B	1
BP	GO:0071637	regulation of monocyte chemotactic protein-1 production	1/71	21/18870	0.0761498474604267	0.158356229830412	0.101227322878632	IL1B	1
BP	GO:0090026	positive regulation of monocyte chemotaxis	1/71	21/18870	0.0761498474604267	0.158356229830412	0.101227322878632	CXCL10	1
BP	GO:0141087	positive regulation of inflammasome-mediated signaling pathway	1/71	21/18870	0.0761498474604267	0.158356229830412	0.101227322878632	GBP2	1
BP	GO:2001185	regulation of CD8-positive, alpha-beta T cell activation	1/71	21/18870	0.0761498474604267	0.158356229830412	0.101227322878632	HLA-E	1
BP	GO:0010811	positive regulation of cell-substrate adhesion	2/71	123/18870	0.0783263773855639	0.161366976468939	0.103151906599842	TEK/CSPG5	2
BP	GO:0015749	monosaccharide transmembrane transport	2/71	123/18870	0.0783263773855639	0.161366976468939	0.103151906599842	PTPN11/IL1B	2
BP	GO:0071774	response to fibroblast growth factor	2/71	123/18870	0.0783263773855639	0.161366976468939	0.103151906599842	PTPN11/FGF9	2
BP	GO:0050708	regulation of protein secretion	3/71	266/18870	0.0787944905415729	0.161366976468939	0.103151906599842	BMP8A/PTPN11/IL1B	3
BP	GO:0006275	regulation of DNA replication	2/71	124/18870	0.0794228501379801	0.161366976468939	0.103151906599842	UCN/EGFR	2
BP	GO:0045446	endothelial cell differentiation	2/71	124/18870	0.0794228501379801	0.161366976468939	0.103151906599842	TNFRSF1A/IL1B	2
BP	GO:0009129	pyrimidine nucleoside monophosphate metabolic process	1/71	22/18870	0.0796297859627508	0.161366976468939	0.103151906599842	DCK	1
BP	GO:0010888	negative regulation of lipid storage	1/71	22/18870	0.0796297859627508	0.161366976468939	0.103151906599842	NFKBIA	1
BP	GO:0010988	regulation of low-density lipoprotein particle clearance	1/71	22/18870	0.0796297859627508	0.161366976468939	0.103151906599842	CSK	1
BP	GO:0030220	platelet formation	1/71	22/18870	0.0796297859627508	0.161366976468939	0.103151906599842	PTPN11	1
BP	GO:0030431	sleep	1/71	22/18870	0.0796297859627508	0.161366976468939	0.103151906599842	IL18	1
BP	GO:0030449	regulation of complement activation	1/71	22/18870	0.0796297859627508	0.161366976468939	0.103151906599842	IL1B	1
BP	GO:0033630	positive regulation of cell adhesion mediated by integrin	1/71	22/18870	0.0796297859627508	0.161366976468939	0.103151906599842	LIF	1
BP	GO:0035584	calcium-mediated signaling using intracellular calcium source	1/71	22/18870	0.0796297859627508	0.161366976468939	0.103151906599842	VCAM1	1
BP	GO:0035739	CD4-positive, alpha-beta T cell proliferation	1/71	22/18870	0.0796297859627508	0.161366976468939	0.103151906599842	CARD11	1
BP	GO:0045624	positive regulation of T-helper cell differentiation	1/71	22/18870	0.0796297859627508	0.161366976468939	0.103151906599842	IL18	1
BP	GO:0048169	regulation of long-term neuronal synaptic plasticity	1/71	22/18870	0.0796297859627508	0.161366976468939	0.103151906599842	KRAS	1
BP	GO:0050908	detection of light stimulus involved in visual perception	1/71	22/18870	0.0796297859627508	0.161366976468939	0.103151906599842	SEMA5B	1
BP	GO:0050962	detection of light stimulus involved in sensory perception	1/71	22/18870	0.0796297859627508	0.161366976468939	0.103151906599842	SEMA5B	1
BP	GO:0051151	negative regulation of smooth muscle cell differentiation	1/71	22/18870	0.0796297859627508	0.161366976468939	0.103151906599842	FGF9	1
BP	GO:0051220	cytoplasmic sequestering of protein	1/71	22/18870	0.0796297859627508	0.161366976468939	0.103151906599842	NFKBIA	1
BP	GO:0060008	Sertoli cell differentiation	1/71	22/18870	0.0796297859627508	0.161366976468939	0.103151906599842	NR5A1	1
BP	GO:0072111	cell proliferation involved in kidney development	1/71	22/18870	0.0796297859627508	0.161366976468939	0.103151906599842	STAT1	1
BP	GO:0097062	dendritic spine maintenance	1/71	22/18870	0.0796297859627508	0.161366976468939	0.103151906599842	FYN	1
BP	GO:1903589	positive regulation of blood vessel endothelial cell proliferation involved in sprouting angiogenesis	1/71	22/18870	0.0796297859627508	0.161366976468939	0.103151906599842	HMOX1	1
BP	GO:2000561	regulation of CD4-positive, alpha-beta T cell proliferation	1/71	22/18870	0.0796297859627508	0.161366976468939	0.103151906599842	CARD11	1
BP	GO:2000831	regulation of steroid hormone secretion	1/71	22/18870	0.0796297859627508	0.161366976468939	0.103151906599842	PTPN11	1
BP	GO:0002698	negative regulation of immune effector process	2/71	125/18870	0.0805241686102623	0.162564799906217	0.103917600882705	HLA-E/BST2	2
BP	GO:0006690	icosanoid metabolic process	2/71	125/18870	0.0805241686102623	0.162564799906217	0.103917600882705	TNFRSF1A/IL1B	2
BP	GO:0008286	insulin receptor signaling pathway	2/71	125/18870	0.0805241686102623	0.162564799906217	0.103917600882705	PTPN11/IL1B	2
BP	GO:0071675	regulation of mononuclear cell migration	2/71	125/18870	0.0805241686102623	0.162564799906217	0.103917600882705	CCR6/CXCL10	2
BP	GO:0009410	response to xenobiotic stimulus	4/71	434/18870	0.0807863104244241	0.162940592238914	0.104157821629549	CHUK/STAT1/IL1B/TFRC	4
BP	GO:0003018	vascular process in circulatory system	3/71	269/18870	0.0808691841842286	0.162954446326115	0.104166677688826	UCN/TEK/TFRC	3
BP	GO:0051384	response to glucocorticoid	2/71	127/18870	0.082741140036633	0.164505576847487	0.105158219292728	UCN/FLT3	2
BP	GO:1903305	regulation of regulated secretory pathway	2/71	127/18870	0.082741140036633	0.164505576847487	0.105158219292728	CSPG5/FGR	2
BP	GO:0002223	stimulatory C-type lectin receptor signaling pathway	1/71	23/18870	0.0830968002452557	0.164505576847487	0.105158219292728	FYN	1
BP	GO:0003177	pulmonary valve development	1/71	23/18870	0.0830968002452557	0.164505576847487	0.105158219292728	TNFRSF1A	1
BP	GO:0010893	positive regulation of steroid biosynthetic process	1/71	23/18870	0.0830968002452557	0.164505576847487	0.105158219292728	FSHB	1
BP	GO:0019885	antigen processing and presentation of endogenous peptide antigen via MHC class I	1/71	23/18870	0.0830968002452557	0.164505576847487	0.105158219292728	HLA-E	1
BP	GO:0034105	positive regulation of tissue remodeling	1/71	23/18870	0.0830968002452557	0.164505576847487	0.105158219292728	IL18	1
BP	GO:0035855	megakaryocyte development	1/71	23/18870	0.0830968002452557	0.164505576847487	0.105158219292728	PTPN11	1
BP	GO:0036120	cellular response to platelet-derived growth factor stimulus	1/71	23/18870	0.0830968002452557	0.164505576847487	0.105158219292728	FYN	1
BP	GO:0043373	CD4-positive, alpha-beta T cell lineage commitment	1/71	23/18870	0.0830968002452557	0.164505576847487	0.105158219292728	STAT3	1
BP	GO:0045061	thymic T cell selection	1/71	23/18870	0.0830968002452557	0.164505576847487	0.105158219292728	CARD11	1
BP	GO:0045063	T-helper 1 cell differentiation	1/71	23/18870	0.0830968002452557	0.164505576847487	0.105158219292728	IL27	1
BP	GO:0045591	positive regulation of regulatory T cell differentiation	1/71	23/18870	0.0830968002452557	0.164505576847487	0.105158219292728	IL2RG	1
BP	GO:0046794	transport of virus	1/71	23/18870	0.0830968002452557	0.164505576847487	0.105158219292728	BST2	1
BP	GO:0051457	maintenance of protein location in nucleus	1/71	23/18870	0.0830968002452557	0.164505576847487	0.105158219292728	NR5A1	1
BP	GO:0060352	cell adhesion molecule production	1/71	23/18870	0.0830968002452557	0.164505576847487	0.105158219292728	IL1B	1
BP	GO:1990840	response to lectin	1/71	23/18870	0.0830968002452557	0.164505576847487	0.105158219292728	FYN	1
BP	GO:1990858	cellular response to lectin	1/71	23/18870	0.0830968002452557	0.164505576847487	0.105158219292728	FYN	1
BP	GO:2000193	positive regulation of fatty acid transport	1/71	23/18870	0.0830968002452557	0.164505576847487	0.105158219292728	IL1B	1
BP	GO:0045931	positive regulation of mitotic cell cycle	2/71	128/18870	0.083856692409016	0.16570391569118	0.105924243042968	EGFR/PTPN11	2
BP	GO:0098773	skin epidermis development	2/71	128/18870	0.083856692409016	0.16570391569118	0.105924243042968	EGFR/IL18	2
BP	GO:0010595	positive regulation of endothelial cell migration	2/71	130/18870	0.0861016812736622	0.168084429589193	0.107445958034726	TEK/HMOX1	2
BP	GO:0090596	sensory organ morphogenesis	3/71	277/18870	0.0865173038414494	0.168084429589193	0.107445958034726	FASLG/STAT3/FGF9	3
BP	GO:0002320	lymphoid progenitor cell differentiation	1/71	24/18870	0.086550937624286	0.168084429589193	0.107445958034726	FLT3	1
BP	GO:0002922	positive regulation of humoral immune response	1/71	24/18870	0.086550937624286	0.168084429589193	0.107445958034726	IL1B	1
BP	GO:0006925	inflammatory cell apoptotic process	1/71	24/18870	0.086550937624286	0.168084429589193	0.107445958034726	FASLG	1
BP	GO:0009162	deoxyribonucleoside monophosphate metabolic process	1/71	24/18870	0.086550937624286	0.168084429589193	0.107445958034726	DCK	1
BP	GO:0009220	pyrimidine ribonucleotide biosynthetic process	1/71	24/18870	0.086550937624286	0.168084429589193	0.107445958034726	DCK	1
BP	GO:0032528	microvillus organization	1/71	24/18870	0.086550937624286	0.168084429589193	0.107445958034726	PTPN11	1
BP	GO:0034114	regulation of heterotypic cell-cell adhesion	1/71	24/18870	0.086550937624286	0.168084429589193	0.107445958034726	IL1B	1
BP	GO:0034695	response to prostaglandin E	1/71	24/18870	0.086550937624286	0.168084429589193	0.107445958034726	PTGER2	1
BP	GO:0036344	platelet morphogenesis	1/71	24/18870	0.086550937624286	0.168084429589193	0.107445958034726	PTPN11	1
BP	GO:0045723	positive regulation of fatty acid biosynthetic process	1/71	24/18870	0.086550937624286	0.168084429589193	0.107445958034726	IL1B	1
BP	GO:0046628	positive regulation of insulin receptor signaling pathway	1/71	24/18870	0.086550937624286	0.168084429589193	0.107445958034726	PTPN11	1
BP	GO:0051043	regulation of membrane protein ectodomain proteolysis	1/71	24/18870	0.086550937624286	0.168084429589193	0.107445958034726	IL1B	1
BP	GO:0060143	positive regulation of syncytium formation by plasma membrane fusion	1/71	24/18870	0.086550937624286	0.168084429589193	0.107445958034726	CXCL9	1
BP	GO:0060571	morphogenesis of an epithelial fold	1/71	24/18870	0.086550937624286	0.168084429589193	0.107445958034726	EGFR	1
BP	GO:0060706	cell differentiation involved in embryonic placenta development	1/71	24/18870	0.086550937624286	0.168084429589193	0.107445958034726	LIF	1
BP	GO:1905048	regulation of metallopeptidase activity	1/71	24/18870	0.086550937624286	0.168084429589193	0.107445958034726	STAT3	1
BP	GO:2000353	positive regulation of endothelial cell apoptotic process	1/71	24/18870	0.086550937624286	0.168084429589193	0.107445958034726	FASLG	1
BP	GO:0019079	viral genome replication	2/71	131/18870	0.0872310189825269	0.169098828841354	0.108094400604597	CCL8/BST2	2
BP	GO:0030218	erythrocyte differentiation	2/71	131/18870	0.0872310189825269	0.169098828841354	0.108094400604597	STAT1/STAT3	2
BP	GO:0046328	regulation of JNK cascade	2/71	132/18870	0.0883648535144616	0.170595379139054	0.109051052454364	EGFR/IL1B	2
BP	GO:0090150	establishment of protein localization to membrane	3/71	280/18870	0.08867795986005	0.170595379139054	0.109051052454364	EGFR/CSK/FYN	3
BP	GO:0002363	alpha-beta T cell lineage commitment	1/71	25/18870	0.089992245245462	0.170595379139054	0.109051052454364	STAT3	1
BP	GO:0002475	antigen processing and presentation via MHC class Ib	1/71	25/18870	0.089992245245462	0.170595379139054	0.109051052454364	HLA-E	1
BP	GO:0002483	antigen processing and presentation of endogenous peptide antigen	1/71	25/18870	0.089992245245462	0.170595379139054	0.109051052454364	HLA-E	1
BP	GO:0010954	positive regulation of protein processing	1/71	25/18870	0.089992245245462	0.170595379139054	0.109051052454364	KLKB1	1
BP	GO:0017121	plasma membrane phospholipid scrambling	1/71	25/18870	0.089992245245462	0.170595379139054	0.109051052454364	FASLG	1
BP	GO:0032331	negative regulation of chondrocyte differentiation	1/71	25/18870	0.089992245245462	0.170595379139054	0.109051052454364	PTPN11	1
BP	GO:0035994	response to muscle stretch	1/71	25/18870	0.089992245245462	0.170595379139054	0.109051052454364	NFKBIA	1
BP	GO:0036119	response to platelet-derived growth factor	1/71	25/18870	0.089992245245462	0.170595379139054	0.109051052454364	FYN	1
BP	GO:0038095	Fc-epsilon receptor signaling pathway	1/71	25/18870	0.089992245245462	0.170595379139054	0.109051052454364	FCER1G	1
BP	GO:0043302	positive regulation of leukocyte degranulation	1/71	25/18870	0.089992245245462	0.170595379139054	0.109051052454364	FGR	1
BP	GO:0043501	skeletal muscle adaptation	1/71	25/18870	0.089992245245462	0.170595379139054	0.109051052454364	ACTA1	1
BP	GO:0045649	regulation of macrophage differentiation	1/71	25/18870	0.089992245245462	0.170595379139054	0.109051052454364	LIF	1
BP	GO:0046697	decidualization	1/71	25/18870	0.089992245245462	0.170595379139054	0.109051052454364	LIF	1
BP	GO:0048011	neurotrophin TRK receptor signaling pathway	1/71	25/18870	0.089992245245462	0.170595379139054	0.109051052454364	PTPN11	1
BP	GO:0048143	astrocyte activation	1/71	25/18870	0.089992245245462	0.170595379139054	0.109051052454364	IL1B	1
BP	GO:0048520	positive regulation of behavior	1/71	25/18870	0.089992245245462	0.170595379139054	0.109051052454364	UCN	1
BP	GO:0050927	positive regulation of positive chemotaxis	1/71	25/18870	0.089992245245462	0.170595379139054	0.109051052454364	PGF	1
BP	GO:0060396	growth hormone receptor signaling pathway	1/71	25/18870	0.089992245245462	0.170595379139054	0.109051052454364	STAT3	1
BP	GO:0060586	multicellular organismal-level iron ion homeostasis	1/71	25/18870	0.089992245245462	0.170595379139054	0.109051052454364	HMOX1	1
BP	GO:0090200	positive regulation of release of cytochrome c from mitochondria	1/71	25/18870	0.089992245245462	0.170595379139054	0.109051052454364	TNFSF10	1
BP	GO:1902894	negative regulation of miRNA transcription	1/71	25/18870	0.089992245245462	0.170595379139054	0.109051052454364	NFATC4	1
BP	GO:1904754	positive regulation of vascular associated smooth muscle cell migration	1/71	25/18870	0.089992245245462	0.170595379139054	0.109051052454364	FGF9	1
BP	GO:1905063	regulation of vascular associated smooth muscle cell differentiation	1/71	25/18870	0.089992245245462	0.170595379139054	0.109051052454364	FGF9	1
BP	GO:0048565	digestive tract development	2/71	134/18870	0.0906458187307526	0.171682540069553	0.109746007055458	EGFR/FGF9	2
BP	GO:0006869	lipid transport	4/71	453/18870	0.0911070186968142	0.172403749413918	0.110207031489062	FASLG/PTPN11/IL1B/NFKBIA	4
BP	GO:0034765	regulation of monoatomic ion transmembrane transport	4/71	454/18870	0.0916671851180474	0.173310797965691	0.110786851409726	FYN/CXCL9/CXCL10/CXCL11	4
BP	GO:0071900	regulation of protein serine/threonine kinase activity	3/71	285/18870	0.0923296598988941	0.173414832087186	0.110853353975607	EGFR/FLT3/IL1B	3
BP	GO:0034219	carbohydrate transmembrane transport	2/71	136/18870	0.0929441912105997	0.173414832087186	0.110853353975607	PTPN11/IL1B	2
BP	GO:0001911	negative regulation of leukocyte mediated cytotoxicity	1/71	26/18870	0.0934207700842818	0.173414832087186	0.110853353975607	HLA-E	1
BP	GO:0002407	dendritic cell chemotaxis	1/71	26/18870	0.0934207700842818	0.173414832087186	0.110853353975607	CCR6	1
BP	GO:0002438	acute inflammatory response to antigenic stimulus	1/71	26/18870	0.0934207700842818	0.173414832087186	0.110853353975607	HLA-E	1
BP	GO:0021697	cerebellar cortex formation	1/71	26/18870	0.0934207700842818	0.173414832087186	0.110853353975607	PTPN11	1
BP	GO:0032148	activation of protein kinase B activity	1/71	26/18870	0.0934207700842818	0.173414832087186	0.110853353975607	IL18	1
BP	GO:0032967	positive regulation of collagen biosynthetic process	1/71	26/18870	0.0934207700842818	0.173414832087186	0.110853353975607	UCN	1
BP	GO:0043369	CD4-positive or CD8-positive, alpha-beta T cell lineage commitment	1/71	26/18870	0.0934207700842818	0.173414832087186	0.110853353975607	STAT3	1
BP	GO:0050926	regulation of positive chemotaxis	1/71	26/18870	0.0934207700842818	0.173414832087186	0.110853353975607	PGF	1
BP	GO:0051894	positive regulation of focal adhesion assembly	1/71	26/18870	0.0934207700842818	0.173414832087186	0.110853353975607	TEK	1
BP	GO:0060333	type II interferon-mediated signaling pathway	1/71	26/18870	0.0934207700842818	0.173414832087186	0.110853353975607	STAT1	1
BP	GO:0060343	trabecula formation	1/71	26/18870	0.0934207700842818	0.173414832087186	0.110853353975607	TEK	1
BP	GO:0060561	apoptotic process involved in morphogenesis	1/71	26/18870	0.0934207700842818	0.173414832087186	0.110853353975607	TNFRSF1A	1
BP	GO:0062149	detection of stimulus involved in sensory perception of pain	1/71	26/18870	0.0934207700842818	0.173414832087186	0.110853353975607	FYN	1
BP	GO:0070102	interleukin-6-mediated signaling pathway	1/71	26/18870	0.0934207700842818	0.173414832087186	0.110853353975607	STAT3	1
BP	GO:0071378	cellular response to growth hormone stimulus	1/71	26/18870	0.0934207700842818	0.173414832087186	0.110853353975607	STAT3	1
BP	GO:1900078	positive regulation of cellular response to insulin stimulus	1/71	26/18870	0.0934207700842818	0.173414832087186	0.110853353975607	PTPN11	1
BP	GO:1901623	regulation of lymphocyte chemotaxis	1/71	26/18870	0.0934207700842818	0.173414832087186	0.110853353975607	CXCL10	1
BP	GO:2000629	negative regulation of miRNA metabolic process	1/71	26/18870	0.0934207700842818	0.173414832087186	0.110853353975607	NFATC4	1
BP	GO:2000737	negative regulation of stem cell differentiation	1/71	26/18870	0.0934207700842818	0.173414832087186	0.110853353975607	STAT3	1
BP	GO:0071560	cellular response to transforming growth factor beta stimulus	3/71	287/18870	0.0938078206032405	0.17398267073819	0.111216338030795	FSHB/STAT3/FYN	3
BP	GO:1904375	regulation of protein localization to cell periphery	2/71	137/18870	0.094099785909935	0.174373328427745	0.111466061278929	EGFR/CSK	2
BP	GO:0016055	Wnt signaling pathway	4/71	459/18870	0.0944930696329394	0.174909504955176	0.111808805700923	NFATC4/EGFR/LGR6/FGF9	4
BP	GO:0009581	detection of external stimulus	2/71	138/18870	0.0952595898840363	0.174909504955176	0.111808805700923	SEMA5B/FYN	2
BP	GO:0010212	response to ionizing radiation	2/71	138/18870	0.0952595898840363	0.174909504955176	0.111808805700923	CXCL10/VCAM1	2
BP	GO:0198738	cell-cell signaling by wnt	4/71	461/18870	0.0956350511817789	0.174909504955176	0.111808805700923	NFATC4/EGFR/LGR6/FGF9	4
BP	GO:0051962	positive regulation of nervous system development	3/71	290/18870	0.0960435403174241	0.174909504955176	0.111808805700923	KRAS/IL1B/LIF	3
BP	GO:0072659	protein localization to plasma membrane	3/71	290/18870	0.0960435403174241	0.174909504955176	0.111808805700923	EGFR/CSK/TNFRSF1A	3
BP	GO:0048813	dendrite morphogenesis	2/71	139/18870	0.0964235562168639	0.174909504955176	0.111808805700923	NFATC4/FYN	2
BP	GO:0001964	startle response	1/71	27/18870	0.0968365589467325	0.174909504955176	0.111808805700923	UCN	1
BP	GO:0010714	positive regulation of collagen metabolic process	1/71	27/18870	0.0968365589467325	0.174909504955176	0.111808805700923	UCN	1
BP	GO:0010875	positive regulation of cholesterol efflux	1/71	27/18870	0.0968365589467325	0.174909504955176	0.111808805700923	NFKBIA	1
BP	GO:0010884	positive regulation of lipid storage	1/71	27/18870	0.0968365589467325	0.174909504955176	0.111808805700923	IKBKE	1
BP	GO:0031639	plasminogen activation	1/71	27/18870	0.0968365589467325	0.174909504955176	0.111808805700923	KLKB1	1
BP	GO:0032740	positive regulation of interleukin-17 production	1/71	27/18870	0.0968365589467325	0.174909504955176	0.111808805700923	IL18	1
BP	GO:0032878	regulation of establishment or maintenance of cell polarity	1/71	27/18870	0.0968365589467325	0.174909504955176	0.111808805700923	TEK	1
BP	GO:0032925	regulation of activin receptor signaling pathway	1/71	27/18870	0.0968365589467325	0.174909504955176	0.111808805700923	FGF9	1
BP	GO:0033081	regulation of T cell differentiation in thymus	1/71	27/18870	0.0968365589467325	0.174909504955176	0.111808805700923	IL2RG	1
BP	GO:0035458	cellular response to interferon-beta	1/71	27/18870	0.0968365589467325	0.174909504955176	0.111808805700923	STAT1	1
BP	GO:0035929	steroid hormone secretion	1/71	27/18870	0.0968365589467325	0.174909504955176	0.111808805700923	PTPN11	1
BP	GO:0042059	negative regulation of epidermal growth factor receptor signaling pathway	1/71	27/18870	0.0968365589467325	0.174909504955176	0.111808805700923	EGFR	1
BP	GO:0042730	fibrinolysis	1/71	27/18870	0.0968365589467325	0.174909504955176	0.111808805700923	KLKB1	1
BP	GO:0044827	modulation by host of viral genome replication	1/71	27/18870	0.0968365589467325	0.174909504955176	0.111808805700923	CCL8	1
BP	GO:0045742	positive regulation of epidermal growth factor receptor signaling pathway	1/71	27/18870	0.0968365589467325	0.174909504955176	0.111808805700923	FASLG	1
BP	GO:0045940	positive regulation of steroid metabolic process	1/71	27/18870	0.0968365589467325	0.174909504955176	0.111808805700923	FSHB	1
BP	GO:0046037	GMP metabolic process	1/71	27/18870	0.0968365589467325	0.174909504955176	0.111808805700923	CARD11	1
BP	GO:0050857	positive regulation of antigen receptor-mediated signaling pathway	1/71	27/18870	0.0968365589467325	0.174909504955176	0.111808805700923	CARD11	1
BP	GO:0050995	negative regulation of lipid catabolic process	1/71	27/18870	0.0968365589467325	0.174909504955176	0.111808805700923	IL1B	1
BP	GO:0050996	positive regulation of lipid catabolic process	1/71	27/18870	0.0968365589467325	0.174909504955176	0.111808805700923	IL1B	1
BP	GO:0060384	innervation	1/71	27/18870	0.0968365589467325	0.174909504955176	0.111808805700923	VCAM1	1
BP	GO:1903319	positive regulation of protein maturation	1/71	27/18870	0.0968365589467325	0.174909504955176	0.111808805700923	KLKB1	1
BP	GO:1905564	positive regulation of vascular endothelial cell proliferation	1/71	27/18870	0.0968365589467325	0.174909504955176	0.111808805700923	STAT3	1
BP	GO:0001909	leukocyte mediated cytotoxicity	2/71	140/18870	0.0975916382767325	0.175976848162586	0.11249109205994	IL18/HLA-E	2
BP	GO:0008360	regulation of cell shape	2/71	140/18870	0.0975916382767325	0.175976848162586	0.11249109205994	FGR/FYN	2
BP	GO:0071559	response to transforming growth factor beta	3/71	293/18870	0.0983011915833236	0.177107356936677	0.113213756250763	FSHB/STAT3/FYN	3
BP	GO:0009582	detection of abiotic stimulus	2/71	141/18870	0.0987637897148857	0.177642252641539	0.113555681922272	SEMA5B/FYN	2
BP	GO:0046887	positive regulation of hormone secretion	2/71	141/18870	0.0987637897148857	0.177642252641539	0.113555681922272	UCN/PTPN11	2
BP	GO:0007202	activation of phospholipase C activity	1/71	28/18870	0.100239658469886	0.17805619532679	0.113820289824961	EGFR	1
BP	GO:0015732	prostaglandin transport	1/71	28/18870	0.100239658469886	0.17805619532679	0.113820289824961	IL1B	1
BP	GO:0030325	adrenal gland development	1/71	28/18870	0.100239658469886	0.17805619532679	0.113820289824961	NR5A1	1
BP	GO:0032104	regulation of response to extracellular stimulus	1/71	28/18870	0.100239658469886	0.17805619532679	0.113820289824961	UCN	1
BP	GO:0032107	regulation of response to nutrient levels	1/71	28/18870	0.100239658469886	0.17805619532679	0.113820289824961	UCN	1
BP	GO:0042832	defense response to protozoan	1/71	28/18870	0.100239658469886	0.17805619532679	0.113820289824961	GBP2	1
BP	GO:0048245	eosinophil chemotaxis	1/71	28/18870	0.100239658469886	0.17805619532679	0.113820289824961	CCL8	1
BP	GO:0060479	lung cell differentiation	1/71	28/18870	0.100239658469886	0.17805619532679	0.113820289824961	KRAS	1
BP	GO:0060487	lung epithelial cell differentiation	1/71	28/18870	0.100239658469886	0.17805619532679	0.113820289824961	KRAS	1
BP	GO:0060964	regulation of miRNA-mediated gene silencing	1/71	28/18870	0.100239658469886	0.17805619532679	0.113820289824961	STAT3	1
BP	GO:0070423	nucleotide-binding oligomerization domain containing signaling pathway	1/71	28/18870	0.100239658469886	0.17805619532679	0.113820289824961	NFKBIA	1
BP	GO:0090314	positive regulation of protein targeting to membrane	1/71	28/18870	0.100239658469886	0.17805619532679	0.113820289824961	FYN	1
BP	GO:0120255	olefinic compound biosynthetic process	1/71	28/18870	0.100239658469886	0.17805619532679	0.113820289824961	FSHB	1
BP	GO:1903077	negative regulation of protein localization to plasma membrane	1/71	28/18870	0.100239658469886	0.17805619532679	0.113820289824961	CSK	1
BP	GO:1903901	negative regulation of viral life cycle	1/71	28/18870	0.100239658469886	0.17805619532679	0.113820289824961	BST2	1
BP	GO:1900180	regulation of protein localization to nucleus	2/71	143/18870	0.101120116737162	0.179471465467282	0.114724984307934	TFRC/FYN	2
BP	GO:0051054	positive regulation of DNA metabolic process	3/71	298/18870	0.102111932208382	0.181081871509323	0.115754417078328	UCN/EGFR/TFRC	3
BP	GO:2001235	positive regulation of apoptotic signaling pathway	2/71	145/18870	0.103492172098482	0.181670455292436	0.116130662210699	NFATC4/TNFSF10	2
BP	GO:0031342	negative regulation of cell killing	1/71	29/18870	0.103630115122505	0.181670455292436	0.116130662210699	HLA-E	1
BP	GO:0032770	positive regulation of monooxygenase activity	1/71	29/18870	0.103630115122505	0.181670455292436	0.116130662210699	IL1B	1
BP	GO:0035872	nucleotide-binding domain, leucine rich repeat containing receptor signaling pathway	1/71	29/18870	0.103630115122505	0.181670455292436	0.116130662210699	NFKBIA	1
BP	GO:0036037	CD8-positive, alpha-beta T cell activation	1/71	29/18870	0.103630115122505	0.181670455292436	0.116130662210699	HLA-E	1
BP	GO:0043949	regulation of cAMP-mediated signaling	1/71	29/18870	0.103630115122505	0.181670455292436	0.116130662210699	UCN	1
BP	GO:0045830	positive regulation of isotype switching	1/71	29/18870	0.103630115122505	0.181670455292436	0.116130662210699	TFRC	1
BP	GO:0045954	positive regulation of natural killer cell mediated cytotoxicity	1/71	29/18870	0.103630115122505	0.181670455292436	0.116130662210699	HLA-E	1
BP	GO:0060295	regulation of cilium movement involved in cell motility	1/71	29/18870	0.103630115122505	0.181670455292436	0.116130662210699	CCR6	1
BP	GO:0072012	glomerulus vasculature development	1/71	29/18870	0.103630115122505	0.181670455292436	0.116130662210699	TEK	1
BP	GO:0090025	regulation of monocyte chemotaxis	1/71	29/18870	0.103630115122505	0.181670455292436	0.116130662210699	CXCL10	1
BP	GO:1900368	regulation of post-transcriptional gene silencing by regulatory ncRNA	1/71	29/18870	0.103630115122505	0.181670455292436	0.116130662210699	STAT3	1
BP	GO:1901186	positive regulation of ERBB signaling pathway	1/71	29/18870	0.103630115122505	0.181670455292436	0.116130662210699	FASLG	1
BP	GO:1902019	regulation of cilium-dependent cell motility	1/71	29/18870	0.103630115122505	0.181670455292436	0.116130662210699	CCR6	1
BP	GO:1903829	positive regulation of protein localization	4/71	476/18870	0.104408409255108	0.182885318172346	0.11690724875314	EGFR/IL1B/TFRC/FYN	4
BP	GO:0002753	cytosolic pattern recognition receptor signaling pathway	2/71	146/18870	0.104683985000294	0.182919693431647	0.116929222725846	NFKBIA/GBP2	2
BP	GO:0051783	regulation of nuclear division	2/71	146/18870	0.104683985000294	0.182919693431647	0.116929222725846	IL1B/LIF	2
BP	GO:0055123	digestive system development	2/71	146/18870	0.104683985000294	0.182919693431647	0.116929222725846	EGFR/FGF9	2
BP	GO:0035264	multicellular organism growth	2/71	147/18870	0.105879595050373	0.184858185495113	0.118168380555105	PTPN11/STAT3	2
BP	GO:0002507	tolerance induction	1/71	30/18870	0.107007975205637	0.185319142844012	0.118463042018315	HLA-E	1
BP	GO:0007263	nitric oxide mediated signal transduction	1/71	30/18870	0.107007975205637	0.185319142844012	0.118463042018315	EGFR	1
BP	GO:0009185	ribonucleoside diphosphate metabolic process	1/71	30/18870	0.107007975205637	0.185319142844012	0.118463042018315	CARD11	1
BP	GO:0010575	positive regulation of vascular endothelial growth factor production	1/71	30/18870	0.107007975205637	0.185319142844012	0.118463042018315	IL1B	1
BP	GO:0043304	regulation of mast cell degranulation	1/71	30/18870	0.107007975205637	0.185319142844012	0.118463042018315	FGR	1
BP	GO:0060045	positive regulation of cardiac muscle cell proliferation	1/71	30/18870	0.107007975205637	0.185319142844012	0.118463042018315	FGF9	1
BP	GO:0060147	regulation of post-transcriptional gene silencing	1/71	30/18870	0.107007975205637	0.185319142844012	0.118463042018315	STAT3	1
BP	GO:0060219	camera-type eye photoreceptor cell differentiation	1/71	30/18870	0.107007975205637	0.185319142844012	0.118463042018315	STAT3	1
BP	GO:0060441	epithelial tube branching involved in lung morphogenesis	1/71	30/18870	0.107007975205637	0.185319142844012	0.118463042018315	KRAS	1
BP	GO:1904376	negative regulation of protein localization to cell periphery	1/71	30/18870	0.107007975205637	0.185319142844012	0.118463042018315	CSK	1
BP	GO:0031960	response to corticosteroid	2/71	149/18870	0.108282029236628	0.187374229768628	0.119776731715806	UCN/FLT3	2
BP	GO:0072073	kidney epithelium development	2/71	150/18870	0.109488765371483	0.188407900258994	0.120437493193839	STAT1/LIF	2
BP	GO:0120161	regulation of cold-induced thermogenesis	2/71	150/18870	0.109488765371483	0.188407900258994	0.120437493193839	IL18/PTH2R	2
BP	GO:0001562	response to protozoan	1/71	31/18870	0.110373284853217	0.188407900258994	0.120437493193839	GBP2	1
BP	GO:0008053	mitochondrial fusion	1/71	31/18870	0.110373284853217	0.188407900258994	0.120437493193839	TFRC	1
BP	GO:0019886	antigen processing and presentation of exogenous peptide antigen via MHC class II	1/71	31/18870	0.110373284853217	0.188407900258994	0.120437493193839	FCER1G	1
BP	GO:0034315	regulation of Arp2/3 complex-mediated actin nucleation	1/71	31/18870	0.110373284853217	0.188407900258994	0.120437493193839	GMFB	1
BP	GO:0035335	peptidyl-tyrosine dephosphorylation	1/71	31/18870	0.110373284853217	0.188407900258994	0.120437493193839	PTPN11	1
BP	GO:0043094	cellular metabolic compound salvage	1/71	31/18870	0.110373284853217	0.188407900258994	0.120437493193839	DCK	1
BP	GO:0048240	sperm capacitation	1/71	31/18870	0.110373284853217	0.188407900258994	0.120437493193839	CCR6	1
BP	GO:0060325	face morphogenesis	1/71	31/18870	0.110373284853217	0.188407900258994	0.120437493193839	PTPN11	1
BP	GO:0060966	regulation of gene silencing by regulatory ncRNA	1/71	31/18870	0.110373284853217	0.188407900258994	0.120437493193839	STAT3	1
BP	GO:0061437	renal system vasculature development	1/71	31/18870	0.110373284853217	0.188407900258994	0.120437493193839	TEK	1
BP	GO:0061440	kidney vasculature development	1/71	31/18870	0.110373284853217	0.188407900258994	0.120437493193839	TEK	1
BP	GO:0150117	positive regulation of cell-substrate junction organization	1/71	31/18870	0.110373284853217	0.188407900258994	0.120437493193839	TEK	1
BP	GO:1900745	positive regulation of p38MAPK cascade	1/71	31/18870	0.110373284853217	0.188407900258994	0.120437493193839	IL1B	1
BP	GO:1902042	negative regulation of extrinsic apoptotic signaling pathway via death domain receptors	1/71	31/18870	0.110373284853217	0.188407900258994	0.120437493193839	HMOX1	1
BP	GO:2000191	regulation of fatty acid transport	1/71	31/18870	0.110373284853217	0.188407900258994	0.120437493193839	IL1B	1
BP	GO:0001890	placenta development	2/71	151/18870	0.110699122649231	0.188663687567528	0.120601002166595	EGFR/LIF	2
BP	GO:0106106	cold-induced thermogenesis	2/71	151/18870	0.110699122649231	0.188663687567528	0.120601002166595	IL18/PTH2R	2
BP	GO:0009411	response to UV	2/71	152/18870	0.111913057741108	0.190429837934076	0.121729992630679	NFATC4/EGFR	2
BP	GO:0010821	regulation of mitochondrion organization	2/71	152/18870	0.111913057741108	0.190429837934076	0.121729992630679	TFRC/TNFSF10	2
BP	GO:0001516	prostaglandin biosynthetic process	1/71	32/18870	0.113726090032654	0.19093871341426	0.122055285185275	IL1B	1
BP	GO:0001958	endochondral ossification	1/71	32/18870	0.113726090032654	0.19093871341426	0.122055285185275	TEK	1
BP	GO:0007435	salivary gland morphogenesis	1/71	32/18870	0.113726090032654	0.19093871341426	0.122055285185275	EGFR	1
BP	GO:0009218	pyrimidine ribonucleotide metabolic process	1/71	32/18870	0.113726090032654	0.19093871341426	0.122055285185275	DCK	1
BP	GO:0016242	negative regulation of macroautophagy	1/71	32/18870	0.113726090032654	0.19093871341426	0.122055285185275	HMOX1	1
BP	GO:0019883	antigen processing and presentation of endogenous antigen	1/71	32/18870	0.113726090032654	0.19093871341426	0.122055285185275	HLA-E	1
BP	GO:0033006	regulation of mast cell activation involved in immune response	1/71	32/18870	0.113726090032654	0.19093871341426	0.122055285185275	FGR	1
BP	GO:0034694	response to prostaglandin	1/71	32/18870	0.113726090032654	0.19093871341426	0.122055285185275	PTGER2	1
BP	GO:0036075	replacement ossification	1/71	32/18870	0.113726090032654	0.19093871341426	0.122055285185275	TEK	1
BP	GO:0046457	prostanoid biosynthetic process	1/71	32/18870	0.113726090032654	0.19093871341426	0.122055285185275	IL1B	1
BP	GO:0046685	response to arsenic-containing substance	1/71	32/18870	0.113726090032654	0.19093871341426	0.122055285185275	HMOX1	1
BP	GO:0048710	regulation of astrocyte differentiation	1/71	32/18870	0.113726090032654	0.19093871341426	0.122055285185275	LIF	1
BP	GO:0061037	negative regulation of cartilage development	1/71	32/18870	0.113726090032654	0.19093871341426	0.122055285185275	PTPN11	1
BP	GO:0061384	heart trabecula morphogenesis	1/71	32/18870	0.113726090032654	0.19093871341426	0.122055285185275	TEK	1
BP	GO:0072677	eosinophil migration	1/71	32/18870	0.113726090032654	0.19093871341426	0.122055285185275	CCL8	1
BP	GO:1901185	negative regulation of ERBB signaling pathway	1/71	32/18870	0.113726090032654	0.19093871341426	0.122055285185275	EGFR	1
BP	GO:1901889	negative regulation of cell junction assembly	1/71	32/18870	0.113726090032654	0.19093871341426	0.122055285185275	IL1B	1
BP	GO:0001822	kidney development	3/71	314/18870	0.11469548268022	0.192415582837552	0.122999356271845	TEK/STAT1/LIF	3
BP	GO:0060070	canonical Wnt signaling pathway	3/71	316/18870	0.116308676846695	0.19441552281441	0.124277793943618	EGFR/LGR6/FGF9	3
BP	GO:0046718	viral entry into host cell	2/71	156/18870	0.116803718967845	0.19441552281441	0.124277793943618	EGFR/TFRC	2
BP	GO:0048754	branching morphogenesis of an epithelial tube	2/71	156/18870	0.116803718967845	0.19441552281441	0.124277793943618	NFATC4/KRAS	2
BP	GO:0006221	pyrimidine nucleotide biosynthetic process	1/71	33/18870	0.117066436545431	0.19441552281441	0.124277793943618	DCK	1
BP	GO:0033198	response to ATP	1/71	33/18870	0.117066436545431	0.19441552281441	0.124277793943618	IL1B	1
BP	GO:0036336	dendritic cell migration	1/71	33/18870	0.117066436545431	0.19441552281441	0.124277793943618	CCR6	1
BP	GO:0040020	regulation of meiotic nuclear division	1/71	33/18870	0.117066436545431	0.19441552281441	0.124277793943618	LIF	1
BP	GO:0043618	regulation of transcription from RNA polymerase II promoter in response to stress	1/71	33/18870	0.117066436545431	0.19441552281441	0.124277793943618	HMOX1	1
BP	GO:0048566	embryonic digestive tract development	1/71	33/18870	0.117066436545431	0.19441552281441	0.124277793943618	FGF9	1
BP	GO:0061436	establishment of skin barrier	1/71	33/18870	0.117066436545431	0.19441552281441	0.124277793943618	IL18	1
BP	GO:0072539	T-helper 17 cell differentiation	1/71	33/18870	0.117066436545431	0.19441552281441	0.124277793943618	STAT3	1
BP	GO:0090279	regulation of calcium ion import	1/71	33/18870	0.117066436545431	0.19441552281441	0.124277793943618	UCN	1
BP	GO:1905207	regulation of cardiocyte differentiation	1/71	33/18870	0.117066436545431	0.19441552281441	0.124277793943618	EGFR	1
BP	GO:0090316	positive regulation of intracellular protein transport	2/71	158/18870	0.119269409366501	0.197797340489932	0.126439580379955	IL1B/FYN	2
BP	GO:0002323	natural killer cell activation involved in immune response	1/71	34/18870	0.120394370027687	0.197797340489932	0.126439580379955	IFNA1	1
BP	GO:0002717	positive regulation of natural killer cell mediated immunity	1/71	34/18870	0.120394370027687	0.197797340489932	0.126439580379955	HLA-E	1
BP	GO:0002828	regulation of type 2 immune response	1/71	34/18870	0.120394370027687	0.197797340489932	0.126439580379955	IL18	1
BP	GO:0007431	salivary gland development	1/71	34/18870	0.120394370027687	0.197797340489932	0.126439580379955	EGFR	1
BP	GO:0030212	hyaluronan metabolic process	1/71	34/18870	0.120394370027687	0.197797340489932	0.126439580379955	IL1B	1
BP	GO:0048265	response to pain	1/71	34/18870	0.120394370027687	0.197797340489932	0.126439580379955	UCN	1
BP	GO:0050901	leukocyte tethering or rolling	1/71	34/18870	0.120394370027687	0.197797340489932	0.126439580379955	VCAM1	1
BP	GO:0051450	myoblast proliferation	1/71	34/18870	0.120394370027687	0.197797340489932	0.126439580379955	FGR	1
BP	GO:0060074	synapse maturation	1/71	34/18870	0.120394370027687	0.197797340489932	0.126439580379955	NFATC4	1
BP	GO:0071353	cellular response to interleukin-4	1/71	34/18870	0.120394370027687	0.197797340489932	0.126439580379955	IL2RG	1
BP	GO:0090183	regulation of kidney development	1/71	34/18870	0.120394370027687	0.197797340489932	0.126439580379955	STAT1	1
BP	GO:0090313	regulation of protein targeting to membrane	1/71	34/18870	0.120394370027687	0.197797340489932	0.126439580379955	FYN	1
BP	GO:1902176	negative regulation of oxidative stress-induced intrinsic apoptotic signaling pathway	1/71	34/18870	0.120394370027687	0.197797340489932	0.126439580379955	FYN	1
BP	GO:0008643	carbohydrate transport	2/71	159/18870	0.120507198154682	0.197831112437701	0.126461168692993	PTPN11/IL1B	2
BP	GO:0044403	biological process involved in symbiotic interaction	3/71	322/18870	0.121199889140546	0.198816038498339	0.127090770878259	EGFR/TFRC/CCL8	3
BP	GO:0072001	renal system development	3/71	324/18870	0.122847217811919	0.201087265108831	0.128542625280685	TEK/STAT1/LIF	3
BP	GO:0001893	maternal placenta development	1/71	35/18870	0.123709935950816	0.201087265108831	0.128542625280685	LIF	1
BP	GO:0002021	response to dietary excess	1/71	35/18870	0.123709935950816	0.201087265108831	0.128542625280685	BMP8A	1
BP	GO:0002495	antigen processing and presentation of peptide antigen via MHC class II	1/71	35/18870	0.123709935950816	0.201087265108831	0.128542625280685	FCER1G	1
BP	GO:0002719	negative regulation of cytokine production involved in immune response	1/71	35/18870	0.123709935950816	0.201087265108831	0.128542625280685	BST2	1
BP	GO:0009156	ribonucleoside monophosphate biosynthetic process	1/71	35/18870	0.123709935950816	0.201087265108831	0.128542625280685	DCK	1
BP	GO:0010614	negative regulation of cardiac muscle hypertrophy	1/71	35/18870	0.123709935950816	0.201087265108831	0.128542625280685	TNFRSF1A	1
BP	GO:0032228	regulation of synaptic transmission, GABAergic	1/71	35/18870	0.123709935950816	0.201087265108831	0.128542625280685	KRAS	1
BP	GO:0043392	negative regulation of DNA binding	1/71	35/18870	0.123709935950816	0.201087265108831	0.128542625280685	NFKBIA	1
BP	GO:0050974	detection of mechanical stimulus involved in sensory perception	1/71	35/18870	0.123709935950816	0.201087265108831	0.128542625280685	FYN	1
BP	GO:0090050	positive regulation of cell migration involved in sprouting angiogenesis	1/71	35/18870	0.123709935950816	0.201087265108831	0.128542625280685	HMOX1	1
BP	GO:2000406	positive regulation of T cell migration	1/71	35/18870	0.123709935950816	0.201087265108831	0.128542625280685	CXCL10	1
BP	GO:0048592	eye morphogenesis	2/71	162/18870	0.124239844812718	0.201795626726111	0.128995436958659	FASLG/STAT3	2
BP	GO:0007254	JNK cascade	2/71	163/18870	0.12549035137781	0.20305759498417	0.129802135049779	EGFR/IL1B	2
BP	GO:0030307	positive regulation of cell growth	2/71	163/18870	0.12549035137781	0.20305759498417	0.129802135049779	UCN/EGFR	2
BP	GO:0043281	regulation of cysteine-type endopeptidase activity involved in apoptotic process	2/71	163/18870	0.12549035137781	0.20305759498417	0.129802135049779	FASLG/TNFSF10	2
BP	GO:0044409	entry into host	2/71	163/18870	0.12549035137781	0.20305759498417	0.129802135049779	EGFR/TFRC	2
BP	GO:0050905	neuromuscular process	2/71	163/18870	0.12549035137781	0.20305759498417	0.129802135049779	UCN/CHUK	2
BP	GO:0001569	branching involved in blood vessel morphogenesis	1/71	36/18870	0.127013179622039	0.204135125269604	0.130490933376387	NFATC4	1
BP	GO:0010984	regulation of lipoprotein particle clearance	1/71	36/18870	0.127013179622039	0.204135125269604	0.130490933376387	CSK	1
BP	GO:0021696	cerebellar cortex morphogenesis	1/71	36/18870	0.127013179622039	0.204135125269604	0.130490933376387	PTPN11	1
BP	GO:0032094	response to food	1/71	36/18870	0.127013179622039	0.204135125269604	0.130490933376387	UCN	1
BP	GO:0045589	regulation of regulatory T cell differentiation	1/71	36/18870	0.127013179622039	0.204135125269604	0.130490933376387	IL2RG	1
BP	GO:0055023	positive regulation of cardiac muscle tissue growth	1/71	36/18870	0.127013179622039	0.204135125269604	0.130490933376387	FGF9	1
BP	GO:0070670	response to interleukin-4	1/71	36/18870	0.127013179622039	0.204135125269604	0.130490933376387	IL2RG	1
BP	GO:1905332	positive regulation of morphogenesis of an epithelium	1/71	36/18870	0.127013179622039	0.204135125269604	0.130490933376387	LIF	1
BP	GO:2000352	negative regulation of endothelial cell apoptotic process	1/71	36/18870	0.127013179622039	0.204135125269604	0.130490933376387	TEK	1
BP	GO:0035051	cardiocyte differentiation	2/71	165/18870	0.128000559325716	0.205567939471412	0.131406842690386	EGFR/VCAM1	2
BP	GO:0007519	skeletal muscle tissue development	2/71	166/18870	0.12926018101868	0.206789111340224	0.132187462178403	ACTA1/KRAS	2
BP	GO:0002504	antigen processing and presentation of peptide or polysaccharide antigen via MHC class II	1/71	37/18870	0.130304146185001	0.206789111340224	0.132187462178403	FCER1G	1
BP	GO:0008207	C21-steroid hormone metabolic process	1/71	37/18870	0.130304146185001	0.206789111340224	0.132187462178403	FSHB	1
BP	GO:0009132	nucleoside diphosphate metabolic process	1/71	37/18870	0.130304146185001	0.206789111340224	0.132187462178403	CARD11	1
BP	GO:0010863	positive regulation of phospholipase C activity	1/71	37/18870	0.130304146185001	0.206789111340224	0.132187462178403	EGFR	1
BP	GO:0014741	negative regulation of muscle hypertrophy	1/71	37/18870	0.130304146185001	0.206789111340224	0.132187462178403	TNFRSF1A	1
BP	GO:0033280	response to vitamin D	1/71	37/18870	0.130304146185001	0.206789111340224	0.132187462178403	CXCL10	1
BP	GO:0042755	eating behavior	1/71	37/18870	0.130304146185001	0.206789111340224	0.132187462178403	STAT3	1
BP	GO:0045880	positive regulation of smoothened signaling pathway	1/71	37/18870	0.130304146185001	0.206789111340224	0.132187462178403	FGF9	1
BP	GO:0046326	positive regulation of glucose import	1/71	37/18870	0.130304146185001	0.206789111340224	0.132187462178403	PTPN11	1
BP	GO:0046688	response to copper ion	1/71	37/18870	0.130304146185001	0.206789111340224	0.132187462178403	TFRC	1
BP	GO:0060323	head morphogenesis	1/71	37/18870	0.130304146185001	0.206789111340224	0.132187462178403	PTPN11	1
BP	GO:0070269	pyroptosis	1/71	37/18870	0.130304146185001	0.206789111340224	0.132187462178403	GBP2	1
BP	GO:0141085	regulation of inflammasome-mediated signaling pathway	1/71	37/18870	0.130304146185001	0.206789111340224	0.132187462178403	GBP2	1
BP	GO:1903514	release of sequestered calcium ion into cytosol by endoplasmic reticulum	1/71	37/18870	0.130304146185001	0.206789111340224	0.132187462178403	FASLG	1
BP	GO:1905476	negative regulation of protein localization to membrane	1/71	37/18870	0.130304146185001	0.206789111340224	0.132187462178403	CSK	1
BP	GO:0043433	negative regulation of DNA-binding transcription factor activity	2/71	167/18870	0.130522761812038	0.206829860550635	0.132213510623	CHUK/NFKBIA	2
BP	GO:0048639	positive regulation of developmental growth	2/71	167/18870	0.130522761812038	0.206829860550635	0.132213510623	IL7/FGF9	2
BP	GO:0045787	positive regulation of cell cycle	3/71	334/18870	0.131206924166217	0.207301138844781	0.132514769626819	EGFR/PTPN11/IL1B	3
BP	GO:0060562	epithelial tube morphogenesis	3/71	334/18870	0.131206924166217	0.207301138844781	0.132514769626819	NFATC4/KRAS/CXCL10	3
BP	GO:0071214	cellular response to abiotic stimulus	3/71	334/18870	0.131206924166217	0.207301138844781	0.132514769626819	NFATC4/TNFRSF1A/IL1B	3
BP	GO:0104004	cellular response to environmental stimulus	3/71	334/18870	0.131206924166217	0.207301138844781	0.132514769626819	NFATC4/TNFRSF1A/IL1B	3
BP	GO:0050792	regulation of viral process	2/71	168/18870	0.131788262480404	0.207913197025744	0.132906020486802	STAT1/BST2	2
BP	GO:0051168	nuclear export	2/71	168/18870	0.131788262480404	0.207913197025744	0.132906020486802	PTPN11/IL1B	2
BP	GO:0032386	regulation of intracellular transport	3/71	336/18870	0.132902873412293	0.208899851239988	0.133536727373559	PTPN11/IL1B/FYN	3
BP	GO:0002335	mature B cell differentiation	1/71	38/18870	0.133582880620347	0.208899851239988	0.133536727373559	IL2RG	1
BP	GO:0007616	long-term memory	1/71	38/18870	0.133582880620347	0.208899851239988	0.133536727373559	NFATC4	1
BP	GO:0032373	positive regulation of sterol transport	1/71	38/18870	0.133582880620347	0.208899851239988	0.133536727373559	NFKBIA	1
BP	GO:0032376	positive regulation of cholesterol transport	1/71	38/18870	0.133582880620347	0.208899851239988	0.133536727373559	NFKBIA	1
BP	GO:0032965	regulation of collagen biosynthetic process	1/71	38/18870	0.133582880620347	0.208899851239988	0.133536727373559	UCN	1
BP	GO:0043001	Golgi to plasma membrane protein transport	1/71	38/18870	0.133582880620347	0.208899851239988	0.133536727373559	CSK	1
BP	GO:0045429	positive regulation of nitric oxide biosynthetic process	1/71	38/18870	0.133582880620347	0.208899851239988	0.133536727373559	IL1B	1
BP	GO:0048741	skeletal muscle fiber development	1/71	38/18870	0.133582880620347	0.208899851239988	0.133536727373559	ACTA1	1
BP	GO:0060416	response to growth hormone	1/71	38/18870	0.133582880620347	0.208899851239988	0.133536727373559	STAT3	1
BP	GO:0071392	cellular response to estradiol stimulus	1/71	38/18870	0.133582880620347	0.208899851239988	0.133536727373559	EGFR	1
BP	GO:0071404	cellular response to low-density lipoprotein particle stimulus	1/71	38/18870	0.133582880620347	0.208899851239988	0.133536727373559	FCER1G	1
BP	GO:0001662	behavioral fear response	1/71	39/18870	0.1368494277463	0.212612444266716	0.135909957990605	UCN	1
BP	GO:0038179	neurotrophin signaling pathway	1/71	39/18870	0.1368494277463	0.212612444266716	0.135909957990605	PTPN11	1
BP	GO:0043620	regulation of DNA-templated transcription in response to stress	1/71	39/18870	0.1368494277463	0.212612444266716	0.135909957990605	HMOX1	1
BP	GO:0045191	regulation of isotype switching	1/71	39/18870	0.1368494277463	0.212612444266716	0.135909957990605	TFRC	1
BP	GO:0045746	negative regulation of Notch signaling pathway	1/71	39/18870	0.1368494277463	0.212612444266716	0.135909957990605	NFKBIA	1
BP	GO:0045823	positive regulation of heart contraction	1/71	39/18870	0.1368494277463	0.212612444266716	0.135909957990605	UCN	1
BP	GO:0055094	response to lipoprotein particle	1/71	39/18870	0.1368494277463	0.212612444266716	0.135909957990605	FCER1G	1
BP	GO:1900274	regulation of phospholipase C activity	1/71	39/18870	0.1368494277463	0.212612444266716	0.135909957990605	EGFR	1
BP	GO:1904407	positive regulation of nitric oxide metabolic process	1/71	39/18870	0.1368494277463	0.212612444266716	0.135909957990605	IL1B	1
BP	GO:0007265	Ras protein signal transduction	3/71	341/18870	0.137176684368477	0.212966554153522	0.136136318493659	KRAS/CHUK/NRAS	3
BP	GO:0007204	positive regulation of cytosolic calcium ion concentration	2/71	173/18870	0.138158208177657	0.214025432321457	0.136813193677601	CCR6/PTGER2	2
BP	GO:0030178	negative regulation of Wnt signaling pathway	2/71	173/18870	0.138158208177657	0.214025432321457	0.136813193677601	NFATC4/FGF9	2
BP	GO:1903034	regulation of response to wounding	2/71	173/18870	0.138158208177657	0.214025432321457	0.136813193677601	KLKB1/STAT3	2
BP	GO:0001916	positive regulation of T cell mediated cytotoxicity	1/71	40/18870	0.140103832219244	0.215328040342695	0.137645870250486	HLA-E	1
BP	GO:0002209	behavioral defense response	1/71	40/18870	0.140103832219244	0.215328040342695	0.137645870250486	UCN	1
BP	GO:0003352	regulation of cilium movement	1/71	40/18870	0.140103832219244	0.215328040342695	0.137645870250486	CCR6	1
BP	GO:0009167	purine ribonucleoside monophosphate metabolic process	1/71	40/18870	0.140103832219244	0.215328040342695	0.137645870250486	CARD11	1
BP	GO:0032570	response to progesterone	1/71	40/18870	0.140103832219244	0.215328040342695	0.137645870250486	PTGER2	1
BP	GO:0032728	positive regulation of interferon-beta production	1/71	40/18870	0.140103832219244	0.215328040342695	0.137645870250486	PTPN11	1
BP	GO:0043368	positive T cell selection	1/71	40/18870	0.140103832219244	0.215328040342695	0.137645870250486	STAT3	1
BP	GO:0051125	regulation of actin nucleation	1/71	40/18870	0.140103832219244	0.215328040342695	0.137645870250486	GMFB	1
BP	GO:0060421	positive regulation of heart growth	1/71	40/18870	0.140103832219244	0.215328040342695	0.137645870250486	FGF9	1
BP	GO:0071354	cellular response to interleukin-6	1/71	40/18870	0.140103832219244	0.215328040342695	0.137645870250486	STAT3	1
BP	GO:1903524	positive regulation of blood circulation	1/71	40/18870	0.140103832219244	0.215328040342695	0.137645870250486	UCN	1
BP	GO:0071496	cellular response to external stimulus	3/71	346/18870	0.14149789256491	0.217314814942096	0.138915892112436	TNFRSF1A/IL1B/VCAM1	3
BP	GO:0010634	positive regulation of epithelial cell migration	2/71	176/18870	0.142012756739014	0.217949427665316	0.139321560693363	TEK/HMOX1	2
BP	GO:0001764	neuron migration	2/71	177/18870	0.14330281124667	0.219054968651128	0.140028264524631	STAT3/FYN	2
BP	GO:0045066	regulatory T cell differentiation	1/71	41/18870	0.143346138534297	0.219054968651128	0.140028264524631	IL2RG	1
BP	GO:0045923	positive regulation of fatty acid metabolic process	1/71	41/18870	0.143346138534297	0.219054968651128	0.140028264524631	IL1B	1
BP	GO:0046627	negative regulation of insulin receptor signaling pathway	1/71	41/18870	0.143346138534297	0.219054968651128	0.140028264524631	IL1B	1
BP	GO:0072595	maintenance of protein localization in organelle	1/71	41/18870	0.143346138534297	0.219054968651128	0.140028264524631	NR5A1	1
BP	GO:1902742	apoptotic process involved in development	1/71	41/18870	0.143346138534297	0.219054968651128	0.140028264524631	TNFRSF1A	1
BP	GO:0006887	exocytosis	3/71	349/18870	0.144112803212172	0.220069693794086	0.14067691541629	CSPG5/FGR/CCL8	3
BP	GO:0060538	skeletal muscle organ development	2/71	178/18870	0.144595406676671	0.220649503142194	0.141047551596198	ACTA1/KRAS	2
BP	GO:0006936	muscle contraction	3/71	351/18870	0.145865139861899	0.221778251488703	0.141769090454778	ACTA1/UCN/CHUK	3
BP	GO:0009394	2'-deoxyribonucleotide metabolic process	1/71	42/18870	0.146576391025882	0.221778251488703	0.141769090454778	DCK	1
BP	GO:0014904	myotube cell development	1/71	42/18870	0.146576391025882	0.221778251488703	0.141769090454778	ACTA1	1
BP	GO:0016601	Rac protein signal transduction	1/71	42/18870	0.146576391025882	0.221778251488703	0.141769090454778	KRAS	1
BP	GO:0030851	granulocyte differentiation	1/71	42/18870	0.146576391025882	0.221778251488703	0.141769090454778	IL5	1
BP	GO:0032733	positive regulation of interleukin-10 production	1/71	42/18870	0.146576391025882	0.221778251488703	0.141769090454778	STAT3	1
BP	GO:0042092	type 2 immune response	1/71	42/18870	0.146576391025882	0.221778251488703	0.141769090454778	IL18	1
BP	GO:0071402	cellular response to lipoprotein particle stimulus	1/71	42/18870	0.146576391025882	0.221778251488703	0.141769090454778	FCER1G	1
BP	GO:0141084	inflammasome-mediated signaling pathway	1/71	42/18870	0.146576391025882	0.221778251488703	0.141769090454778	GBP2	1
BP	GO:1900026	positive regulation of substrate adhesion-dependent cell spreading	1/71	42/18870	0.146576391025882	0.221778251488703	0.141769090454778	CSPG5	1
BP	GO:1900077	negative regulation of cellular response to insulin stimulus	1/71	42/18870	0.146576391025882	0.221778251488703	0.141769090454778	IL1B	1
BP	GO:2000403	positive regulation of lymphocyte migration	1/71	42/18870	0.146576391025882	0.221778251488703	0.141769090454778	CXCL10	1
BP	GO:1990778	protein localization to cell periphery	3/71	353/18870	0.147624625355321	0.223206767815097	0.142682252403406	EGFR/CSK/TNFRSF1A	3
BP	GO:0007219	Notch signaling pathway	2/71	181/18870	0.148488073739678	0.22419607753371	0.143314656789518	STAT3/NFKBIA	2
BP	GO:0050954	sensory perception of mechanical stimulus	2/71	181/18870	0.148488073739678	0.22419607753371	0.143314656789518	UCN/FYN	2
BP	GO:0003176	aortic valve development	1/71	43/18870	0.149794633868306	0.224587199310244	0.143564676699694	TNFRSF1A	1
BP	GO:0009124	nucleoside monophosphate biosynthetic process	1/71	43/18870	0.149794633868306	0.224587199310244	0.143564676699694	DCK	1
BP	GO:0009262	deoxyribonucleotide metabolic process	1/71	43/18870	0.149794633868306	0.224587199310244	0.143564676699694	DCK	1
BP	GO:0010712	regulation of collagen metabolic process	1/71	43/18870	0.149794633868306	0.224587199310244	0.143564676699694	UCN	1
BP	GO:0019692	deoxyribose phosphate metabolic process	1/71	43/18870	0.149794633868306	0.224587199310244	0.143564676699694	DCK	1
BP	GO:0033003	regulation of mast cell activation	1/71	43/18870	0.149794633868306	0.224587199310244	0.143564676699694	FGR	1
BP	GO:0045663	positive regulation of myoblast differentiation	1/71	43/18870	0.149794633868306	0.224587199310244	0.143564676699694	CXCL9	1
BP	GO:0055090	acylglycerol homeostasis	1/71	43/18870	0.149794633868306	0.224587199310244	0.143564676699694	IL18	1
BP	GO:0070328	triglyceride homeostasis	1/71	43/18870	0.149794633868306	0.224587199310244	0.143564676699694	IL18	1
BP	GO:0072528	pyrimidine-containing compound biosynthetic process	1/71	43/18870	0.149794633868306	0.224587199310244	0.143564676699694	DCK	1
BP	GO:0031589	cell-substrate adhesion	3/71	356/18870	0.150277067462158	0.225153062640717	0.143926398054897	TEK/CSPG5/VCAM1	3
BP	GO:0019827	stem cell population maintenance	2/71	183/18870	0.151095225039614	0.226220783858194	0.144608926052321	STAT3/LIF	2
BP	GO:0006694	steroid biosynthetic process	2/71	184/18870	0.152402305653634	0.227013116503557	0.145115415204061	FSHB/NR5A1	2
BP	GO:0006509	membrane protein ectodomain proteolysis	1/71	44/18870	0.153000911076324	0.227013116503557	0.145115415204061	IL1B	1
BP	GO:0009409	response to cold	1/71	44/18870	0.153000911076324	0.227013116503557	0.145115415204061	NFKBIA	1
BP	GO:0010828	positive regulation of glucose transmembrane transport	1/71	44/18870	0.153000911076324	0.227013116503557	0.145115415204061	PTPN11	1
BP	GO:0021587	cerebellum morphogenesis	1/71	44/18870	0.153000911076324	0.227013116503557	0.145115415204061	PTPN11	1
BP	GO:0021762	substantia nigra development	1/71	44/18870	0.153000911076324	0.227013116503557	0.145115415204061	FGF9	1
BP	GO:0045840	positive regulation of mitotic nuclear division	1/71	44/18870	0.153000911076324	0.227013116503557	0.145115415204061	IL1B	1
BP	GO:0060428	lung epithelium development	1/71	44/18870	0.153000911076324	0.227013116503557	0.145115415204061	KRAS	1
BP	GO:0070741	response to interleukin-6	1/71	44/18870	0.153000911076324	0.227013116503557	0.145115415204061	STAT3	1
BP	GO:0120178	steroid hormone biosynthetic process	1/71	44/18870	0.153000911076324	0.227013116503557	0.145115415204061	FSHB	1
BP	GO:1903307	positive regulation of regulated secretory pathway	1/71	44/18870	0.153000911076324	0.227013116503557	0.145115415204061	FGR	1
BP	GO:1903426	regulation of reactive oxygen species biosynthetic process	1/71	44/18870	0.153000911076324	0.227013116503557	0.145115415204061	FYN	1
BP	GO:2000300	regulation of synaptic vesicle exocytosis	1/71	44/18870	0.153000911076324	0.227013116503557	0.145115415204061	CSPG5	1
BP	GO:0006941	striated muscle contraction	2/71	186/18870	0.155023300723706	0.229695892710176	0.146830347755621	UCN/CHUK	2
BP	GO:0032872	regulation of stress-activated MAPK cascade	2/71	186/18870	0.155023300723706	0.229695892710176	0.146830347755621	EGFR/IL1B	2
BP	GO:0032480	negative regulation of type I interferon production	1/71	45/18870	0.156195266505708	0.230052738352965	0.147058457057915	PTPN11	1
BP	GO:0033173	calcineurin-NFAT signaling cascade	1/71	45/18870	0.156195266505708	0.230052738352965	0.147058457057915	NFATC4	1
BP	GO:0042596	fear response	1/71	45/18870	0.156195266505708	0.230052738352965	0.147058457057915	UCN	1
BP	GO:0045687	positive regulation of glial cell differentiation	1/71	45/18870	0.156195266505708	0.230052738352965	0.147058457057915	LIF	1
BP	GO:0050856	regulation of T cell receptor signaling pathway	1/71	45/18870	0.156195266505708	0.230052738352965	0.147058457057915	CARD11	1
BP	GO:0051150	regulation of smooth muscle cell differentiation	1/71	45/18870	0.156195266505708	0.230052738352965	0.147058457057915	FGF9	1
BP	GO:0090199	regulation of release of cytochrome c from mitochondria	1/71	45/18870	0.156195266505708	0.230052738352965	0.147058457057915	TNFSF10	1
BP	GO:1900744	regulation of p38MAPK cascade	1/71	45/18870	0.156195266505708	0.230052738352965	0.147058457057915	IL1B	1
BP	GO:0061138	morphogenesis of a branching epithelium	2/71	187/18870	0.156337145419902	0.230052738352965	0.147058457057915	NFATC4/KRAS	2
BP	GO:0098727	maintenance of cell number	2/71	187/18870	0.156337145419902	0.230052738352965	0.147058457057915	STAT3/LIF	2
BP	GO:0010639	negative regulation of organelle organization	3/71	363/18870	0.156526242925603	0.230173021147114	0.147135346393138	GMFB/TFRC/LIF	3
BP	GO:0042176	regulation of protein catabolic process	3/71	364/18870	0.157425696671704	0.231337007309207	0.147879410603195	EGFR/IL1B/FYN	3
BP	GO:0044000	movement in host	2/71	188/18870	0.157653175422373	0.231512608291485	0.147991661427491	EGFR/TFRC	2
BP	GO:0070302	regulation of stress-activated protein kinase signaling cascade	2/71	189/18870	0.158971356407578	0.232294957731188	0.148491768934606	EGFR/IL1B	2
BP	GO:0003009	skeletal muscle contraction	1/71	46/18870	0.159377743853814	0.232294957731188	0.148491768934606	CHUK	1
BP	GO:0032309	icosanoid secretion	1/71	46/18870	0.159377743853814	0.232294957731188	0.148491768934606	IL1B	1
BP	GO:0032892	positive regulation of organic acid transport	1/71	46/18870	0.159377743853814	0.232294957731188	0.148491768934606	IL1B	1
BP	GO:0034314	Arp2/3 complex-mediated actin nucleation	1/71	46/18870	0.159377743853814	0.232294957731188	0.148491768934606	GMFB	1
BP	GO:0035272	exocrine system development	1/71	46/18870	0.159377743853814	0.232294957731188	0.148491768934606	EGFR	1
BP	GO:0042168	heme metabolic process	1/71	46/18870	0.159377743853814	0.232294957731188	0.148491768934606	HMOX1	1
BP	GO:0042789	mRNA transcription by RNA polymerase II	1/71	46/18870	0.159377743853814	0.232294957731188	0.148491768934606	STAT3	1
BP	GO:0048483	autonomic nervous system development	1/71	46/18870	0.159377743853814	0.232294957731188	0.148491768934606	VCAM1	1
BP	GO:0097028	dendritic cell differentiation	1/71	46/18870	0.159377743853814	0.232294957731188	0.148491768934606	FLT3	1
BP	GO:1902175	regulation of oxidative stress-induced intrinsic apoptotic signaling pathway	1/71	46/18870	0.159377743853814	0.232294957731188	0.148491768934606	FYN	1
BP	GO:0017157	regulation of exocytosis	2/71	190/18870	0.160291654272476	0.233468279049041	0.149241800531152	CSPG5/FGR	2
BP	GO:0009306	protein secretion	3/71	368/18870	0.16103986405909	0.234367008069503	0.149816302291091	BMP8A/PTPN11/IL1B	3
BP	GO:0035592	establishment of protein localization to extracellular region	3/71	369/18870	0.161947439887341	0.234367008069503	0.149816302291091	BMP8A/PTPN11/IL1B	3
BP	GO:0002701	negative regulation of production of molecular mediator of immune response	1/71	47/18870	0.162548386660145	0.234367008069503	0.149816302291091	BST2	1
BP	GO:0002920	regulation of humoral immune response	1/71	47/18870	0.162548386660145	0.234367008069503	0.149816302291091	IL1B	1
BP	GO:0021575	hindbrain morphogenesis	1/71	47/18870	0.162548386660145	0.234367008069503	0.149816302291091	PTPN11	1
BP	GO:0035196	miRNA processing	1/71	47/18870	0.162548386660145	0.234367008069503	0.149816302291091	STAT3	1
BP	GO:0042311	vasodilation	1/71	47/18870	0.162548386660145	0.234367008069503	0.149816302291091	UCN	1
BP	GO:0043300	regulation of leukocyte degranulation	1/71	47/18870	0.162548386660145	0.234367008069503	0.149816302291091	FGR	1
BP	GO:0045933	positive regulation of muscle contraction	1/71	47/18870	0.162548386660145	0.234367008069503	0.149816302291091	UCN	1
BP	GO:0048806	genitalia development	1/71	47/18870	0.162548386660145	0.234367008069503	0.149816302291091	PTPN11	1
BP	GO:0051353	positive regulation of oxidoreductase activity	1/71	47/18870	0.162548386660145	0.234367008069503	0.149816302291091	IL1B	1
BP	GO:0060043	regulation of cardiac muscle cell proliferation	1/71	47/18870	0.162548386660145	0.234367008069503	0.149816302291091	FGF9	1
BP	GO:0061383	trabecula morphogenesis	1/71	47/18870	0.162548386660145	0.234367008069503	0.149816302291091	TEK	1
BP	GO:0072538	T-helper 17 type immune response	1/71	47/18870	0.162548386660145	0.234367008069503	0.149816302291091	STAT3	1
BP	GO:1905314	semi-lunar valve development	1/71	47/18870	0.162548386660145	0.234367008069503	0.149816302291091	TNFRSF1A	1
BP	GO:0071466	cellular response to xenobiotic stimulus	2/71	192/18870	0.162938465324896	0.234771552188559	0.15007490227293	IL1B/TFRC	2
BP	GO:0009755	hormone-mediated signaling pathway	2/71	193/18870	0.16426491139866	0.235750709309903	0.150700816732862	NR5A1/PTPN11	2
BP	GO:0010631	epithelial cell migration	3/71	372/18870	0.164679675953451	0.235750709309903	0.150700816732862	TEK/PTPN11/HMOX1	3
BP	GO:0048839	inner ear development	2/71	194/18870	0.165593340122362	0.235750709309903	0.150700816732862	PTPN11/FGF9	2
BP	GO:0030336	negative regulation of cell migration	3/71	373/18870	0.165593554847306	0.235750709309903	0.150700816732862	STAT3/HMOX1/BST2	3
BP	GO:0001754	eye photoreceptor cell differentiation	1/71	48/18870	0.165707238306914	0.235750709309903	0.150700816732862	STAT3	1
BP	GO:0008542	visual learning	1/71	48/18870	0.165707238306914	0.235750709309903	0.150700816732862	KRAS	1
BP	GO:0021795	cerebral cortex cell migration	1/71	48/18870	0.165707238306914	0.235750709309903	0.150700816732862	EGFR	1
BP	GO:0030195	negative regulation of blood coagulation	1/71	48/18870	0.165707238306914	0.235750709309903	0.150700816732862	KLKB1	1
BP	GO:0032369	negative regulation of lipid transport	1/71	48/18870	0.165707238306914	0.235750709309903	0.150700816732862	PTPN11	1
BP	GO:0032620	interleukin-17 production	1/71	48/18870	0.165707238306914	0.235750709309903	0.150700816732862	IL18	1
BP	GO:0032660	regulation of interleukin-17 production	1/71	48/18870	0.165707238306914	0.235750709309903	0.150700816732862	IL18	1
BP	GO:0032964	collagen biosynthetic process	1/71	48/18870	0.165707238306914	0.235750709309903	0.150700816732862	UCN	1
BP	GO:0042181	ketone biosynthetic process	1/71	48/18870	0.165707238306914	0.235750709309903	0.150700816732862	FSHB	1
BP	GO:0045747	positive regulation of Notch signaling pathway	1/71	48/18870	0.165707238306914	0.235750709309903	0.150700816732862	STAT3	1
BP	GO:0045776	negative regulation of blood pressure	1/71	48/18870	0.165707238306914	0.235750709309903	0.150700816732862	UCN	1
BP	GO:0070509	calcium ion import	1/71	48/18870	0.165707238306914	0.235750709309903	0.150700816732862	UCN	1
BP	GO:0140374	antiviral innate immune response	1/71	48/18870	0.165707238306914	0.235750709309903	0.150700816732862	CXCL10	1
BP	GO:1903587	regulation of blood vessel endothelial cell proliferation involved in sprouting angiogenesis	1/71	48/18870	0.165707238306914	0.235750709309903	0.150700816732862	HMOX1	1
BP	GO:2001222	regulation of neuron migration	1/71	48/18870	0.165707238306914	0.235750709309903	0.150700816732862	STAT3	1
BP	GO:0055001	muscle cell development	2/71	195/18870	0.166923718478562	0.237323907439016	0.151706464790651	ACTA1/NFATC4	2
BP	GO:0090132	epithelium migration	3/71	375/18870	0.167425948236385	0.237880207434598	0.152062072898589	TEK/PTPN11/HMOX1	3
BP	GO:0010171	body morphogenesis	1/71	49/18870	0.168854342019602	0.238016902886276	0.152149453828521	PTPN11	1
BP	GO:0010518	positive regulation of phospholipase activity	1/71	49/18870	0.168854342019602	0.238016902886276	0.152149453828521	EGFR	1
BP	GO:0010543	regulation of platelet activation	1/71	49/18870	0.168854342019602	0.238016902886276	0.152149453828521	FCER1G	1
BP	GO:0014911	positive regulation of smooth muscle cell migration	1/71	49/18870	0.168854342019602	0.238016902886276	0.152149453828521	FGF9	1
BP	GO:0032924	activin receptor signaling pathway	1/71	49/18870	0.168854342019602	0.238016902886276	0.152149453828521	FGF9	1
BP	GO:0042269	regulation of natural killer cell mediated cytotoxicity	1/71	49/18870	0.168854342019602	0.238016902886276	0.152149453828521	HLA-E	1
BP	GO:0046427	positive regulation of receptor signaling pathway via JAK-STAT	1/71	49/18870	0.168854342019602	0.238016902886276	0.152149453828521	IL5	1
BP	GO:0048286	lung alveolus development	1/71	49/18870	0.168854342019602	0.238016902886276	0.152149453828521	LIF	1
BP	GO:0048546	digestive tract morphogenesis	1/71	49/18870	0.168854342019602	0.238016902886276	0.152149453828521	EGFR	1
BP	GO:0070266	necroptotic process	1/71	49/18870	0.168854342019602	0.238016902886276	0.152149453828521	FASLG	1
BP	GO:1900047	negative regulation of hemostasis	1/71	49/18870	0.168854342019602	0.238016902886276	0.152149453828521	KLKB1	1
BP	GO:2000378	negative regulation of reactive oxygen species metabolic process	1/71	49/18870	0.168854342019602	0.238016902886276	0.152149453828521	FYN	1
BP	GO:0071692	protein localization to extracellular region	3/71	377/18870	0.169264450630881	0.238438227432726	0.15241878049755	BMP8A/PTPN11/IL1B	3
BP	GO:0001914	regulation of T cell mediated cytotoxicity	1/71	50/18870	0.171989740867517	0.241168086605596	0.154163810271252	HLA-E	1
BP	GO:0007215	glutamate receptor signaling pathway	1/71	50/18870	0.171989740867517	0.241168086605596	0.154163810271252	FYN	1
BP	GO:0009299	mRNA transcription	1/71	50/18870	0.171989740867517	0.241168086605596	0.154163810271252	STAT3	1
BP	GO:0044788	modulation by host of viral process	1/71	50/18870	0.171989740867517	0.241168086605596	0.154163810271252	CCL8	1
BP	GO:0071385	cellular response to glucocorticoid stimulus	1/71	50/18870	0.171989740867517	0.241168086605596	0.154163810271252	FLT3	1
BP	GO:1902041	regulation of extrinsic apoptotic signaling pathway via death domain receptors	1/71	50/18870	0.171989740867517	0.241168086605596	0.154163810271252	HMOX1	1
BP	GO:1904752	regulation of vascular associated smooth muscle cell migration	1/71	50/18870	0.171989740867517	0.241168086605596	0.154163810271252	FGF9	1
BP	GO:1902075	cellular response to salt	2/71	199/18870	0.172264075338561	0.241394887271813	0.154308789880156	NFATC4/FYN	2
BP	GO:0001818	negative regulation of cytokine production	3/71	381/18870	0.172959438397623	0.24221099668485	0.154830478045794	CSK/PTPN11/BST2	3
BP	GO:0032388	positive regulation of intracellular transport	2/71	201/18870	0.174945108718798	0.244270199301735	0.156146798650265	IL1B/FYN	2
BP	GO:0001974	blood vessel remodeling	1/71	51/18870	0.17511347776435	0.244270199301735	0.156146798650265	LIF	1
BP	GO:0010043	response to zinc ion	1/71	51/18870	0.17511347776435	0.244270199301735	0.156146798650265	VCAM1	1
BP	GO:0010332	response to gamma radiation	1/71	51/18870	0.17511347776435	0.244270199301735	0.156146798650265	CXCL10	1
BP	GO:0021695	cerebellar cortex development	1/71	51/18870	0.17511347776435	0.244270199301735	0.156146798650265	PTPN11	1
BP	GO:0043407	negative regulation of MAP kinase activity	1/71	51/18870	0.17511347776435	0.244270199301735	0.156146798650265	IL1B	1
BP	GO:0001763	morphogenesis of a branching structure	2/71	203/18870	0.17763304004419	0.246526243022554	0.157588947572351	NFATC4/KRAS	2
BP	GO:0006110	regulation of glycolytic process	1/71	52/18870	0.178225595468731	0.246526243022554	0.157588947572351	STAT3	1
BP	GO:0006636	unsaturated fatty acid biosynthetic process	1/71	52/18870	0.178225595468731	0.246526243022554	0.157588947572351	IL1B	1
BP	GO:0010823	negative regulation of mitochondrion organization	1/71	52/18870	0.178225595468731	0.246526243022554	0.157588947572351	TFRC	1
BP	GO:0031103	axon regeneration	1/71	52/18870	0.178225595468731	0.246526243022554	0.157588947572351	CSPG5	1
BP	GO:0035176	social behavior	1/71	52/18870	0.178225595468731	0.246526243022554	0.157588947572351	UCN	1
BP	GO:0045332	phospholipid translocation	1/71	52/18870	0.178225595468731	0.246526243022554	0.157588947572351	FASLG	1
BP	GO:0050819	negative regulation of coagulation	1/71	52/18870	0.178225595468731	0.246526243022554	0.157588947572351	KLKB1	1
BP	GO:0060324	face development	1/71	52/18870	0.178225595468731	0.246526243022554	0.157588947572351	PTPN11	1
BP	GO:0101023	vascular endothelial cell proliferation	1/71	52/18870	0.178225595468731	0.246526243022554	0.157588947572351	STAT3	1
BP	GO:1900087	positive regulation of G1/S transition of mitotic cell cycle	1/71	52/18870	0.178225595468731	0.246526243022554	0.157588947572351	EGFR	1
BP	GO:1904738	vascular associated smooth muscle cell migration	1/71	52/18870	0.178225595468731	0.246526243022554	0.157588947572351	FGF9	1
BP	GO:1905562	regulation of vascular endothelial cell proliferation	1/71	52/18870	0.178225595468731	0.246526243022554	0.157588947572351	STAT3	1
BP	GO:2000146	negative regulation of cell motility	3/71	388/18870	0.179481574317827	0.248103478618582	0.158597176532499	STAT3/HMOX1/BST2	3
BP	GO:0002715	regulation of natural killer cell mediated immunity	1/71	53/18870	0.181326136584775	0.248888115773212	0.159098746433976	HLA-E	1
BP	GO:0006778	porphyrin-containing compound metabolic process	1/71	53/18870	0.181326136584775	0.248888115773212	0.159098746433976	HMOX1	1
BP	GO:0007157	heterophilic cell-cell adhesion via plasma membrane cell adhesion molecules	1/71	53/18870	0.181326136584775	0.248888115773212	0.159098746433976	VCAM1	1
BP	GO:0009584	detection of visible light	1/71	53/18870	0.181326136584775	0.248888115773212	0.159098746433976	SEMA5B	1
BP	GO:0019933	cAMP-mediated signaling	1/71	53/18870	0.181326136584775	0.248888115773212	0.159098746433976	UCN	1
BP	GO:0032330	regulation of chondrocyte differentiation	1/71	53/18870	0.181326136584775	0.248888115773212	0.159098746433976	PTPN11	1
BP	GO:0043124	negative regulation of canonical NF-kappaB signal transduction	1/71	53/18870	0.181326136584775	0.248888115773212	0.159098746433976	STAT1	1
BP	GO:0045778	positive regulation of ossification	1/71	53/18870	0.181326136584775	0.248888115773212	0.159098746433976	PTPN11	1
BP	GO:0050982	detection of mechanical stimulus	1/71	53/18870	0.181326136584775	0.248888115773212	0.159098746433976	FYN	1
BP	GO:1904894	positive regulation of receptor signaling pathway via STAT	1/71	53/18870	0.181326136584775	0.248888115773212	0.159098746433976	IL5	1
BP	GO:2001238	positive regulation of extrinsic apoptotic signaling pathway	1/71	53/18870	0.181326136584775	0.248888115773212	0.159098746433976	TNFSF10	1
BP	GO:0006220	pyrimidine nucleotide metabolic process	1/71	54/18870	0.18441514356264	0.251998768513894	0.161087193934156	DCK	1
BP	GO:0010874	regulation of cholesterol efflux	1/71	54/18870	0.18441514356264	0.251998768513894	0.161087193934156	NFKBIA	1
BP	GO:0042743	hydrogen peroxide metabolic process	1/71	54/18870	0.18441514356264	0.251998768513894	0.161087193934156	FYN	1
BP	GO:0043303	mast cell degranulation	1/71	54/18870	0.18441514356264	0.251998768513894	0.161087193934156	FGR	1
BP	GO:0050805	negative regulation of synaptic transmission	1/71	54/18870	0.18441514356264	0.251998768513894	0.161087193934156	IL1B	1
BP	GO:0051703	biological process involved in intraspecies interaction between organisms	1/71	54/18870	0.18441514356264	0.251998768513894	0.161087193934156	UCN	1
BP	GO:0098703	calcium ion import across plasma membrane	1/71	54/18870	0.18441514356264	0.251998768513894	0.161087193934156	FYN	1
BP	GO:0002043	blood vessel endothelial cell proliferation involved in sprouting angiogenesis	1/71	55/18870	0.187492658699069	0.254904413602285	0.162944592748515	HMOX1	1
BP	GO:0002686	negative regulation of leukocyte migration	1/71	55/18870	0.187492658699069	0.254904413602285	0.162944592748515	HMOX1	1
BP	GO:0014888	striated muscle adaptation	1/71	55/18870	0.187492658699069	0.254904413602285	0.162944592748515	ACTA1	1
BP	GO:0042304	regulation of fatty acid biosynthetic process	1/71	55/18870	0.187492658699069	0.254904413602285	0.162944592748515	IL1B	1
BP	GO:0045071	negative regulation of viral genome replication	1/71	55/18870	0.187492658699069	0.254904413602285	0.162944592748515	BST2	1
BP	GO:0051452	intracellular pH reduction	1/71	55/18870	0.187492658699069	0.254904413602285	0.162944592748515	FASLG	1
BP	GO:0060632	regulation of microtubule-based movement	1/71	55/18870	0.187492658699069	0.254904413602285	0.162944592748515	CCR6	1
BP	GO:2000648	positive regulation of stem cell proliferation	1/71	55/18870	0.187492658699069	0.254904413602285	0.162944592748515	FGF9	1
BP	GO:0051701	biological process involved in interaction with host	2/71	211/18870	0.188448795876926	0.256041963472833	0.163671757875898	EGFR/TFRC	2
BP	GO:0001541	ovarian follicle development	1/71	56/18870	0.190558724137941	0.257440393542372	0.164565687545252	FSHB	1
BP	GO:0001836	release of cytochrome c from mitochondria	1/71	56/18870	0.190558724137941	0.257440393542372	0.164565687545252	TNFSF10	1
BP	GO:0001954	positive regulation of cell-matrix adhesion	1/71	56/18870	0.190558724137941	0.257440393542372	0.164565687545252	TEK	1
BP	GO:0002279	mast cell activation involved in immune response	1/71	56/18870	0.190558724137941	0.257440393542372	0.164565687545252	FGR	1
BP	GO:0007187	G protein-coupled receptor signaling pathway, coupled to cyclic nucleotide second messenger	1/71	56/18870	0.190558724137941	0.257440393542372	0.164565687545252	CALCRL	1
BP	GO:0007632	visual behavior	1/71	56/18870	0.190558724137941	0.257440393542372	0.164565687545252	KRAS	1
BP	GO:0045912	negative regulation of carbohydrate metabolic process	1/71	56/18870	0.190558724137941	0.257440393542372	0.164565687545252	STAT3	1
BP	GO:0048168	regulation of neuronal synaptic plasticity	1/71	56/18870	0.190558724137941	0.257440393542372	0.164565687545252	KRAS	1
BP	GO:0050832	defense response to fungus	1/71	56/18870	0.190558724137941	0.257440393542372	0.164565687545252	IL17RC	1
BP	GO:1901888	regulation of cell junction assembly	2/71	213/18870	0.191167533449891	0.258100246672901	0.164987490754182	TEK/IL1B	2
BP	GO:0002064	epithelial cell development	2/71	214/18870	0.192528959334842	0.25944820164293	0.165849154820844	TNFRSF1A/IL1B	2
BP	GO:0045216	cell-cell junction organization	2/71	214/18870	0.192528959334842	0.25944820164293	0.165849154820844	CSK/IL1B	2
BP	GO:0048167	regulation of synaptic plasticity	2/71	214/18870	0.192528959334842	0.25944820164293	0.165849154820844	NFATC4/KRAS	2
BP	GO:0002448	mast cell mediated immunity	1/71	57/18870	0.19361338187081	0.259604184322086	0.165948864879888	FGR	1
BP	GO:0006893	Golgi to plasma membrane transport	1/71	57/18870	0.19361338187081	0.259604184322086	0.165948864879888	CSK	1
BP	GO:0034204	lipid translocation	1/71	57/18870	0.19361338187081	0.259604184322086	0.165948864879888	FASLG	1
BP	GO:0034332	adherens junction organization	1/71	57/18870	0.19361338187081	0.259604184322086	0.165948864879888	CSK	1
BP	GO:0038066	p38MAPK cascade	1/71	57/18870	0.19361338187081	0.259604184322086	0.165948864879888	IL1B	1
BP	GO:0045010	actin nucleation	1/71	57/18870	0.19361338187081	0.259604184322086	0.165948864879888	GMFB	1
BP	GO:0061900	glial cell activation	1/71	57/18870	0.19361338187081	0.259604184322086	0.165948864879888	IL1B	1
BP	GO:0072132	mesenchyme morphogenesis	1/71	57/18870	0.19361338187081	0.259604184322086	0.165948864879888	ACTA1	1
BP	GO:0060348	bone development	2/71	215/18870	0.193891717959903	0.259814902066271	0.166083563673549	TEK/OGN	2
BP	GO:0002707	negative regulation of lymphocyte mediated immunity	1/71	58/18870	0.196656673737454	0.262045934427036	0.167509724383347	HLA-E	1
BP	GO:0031102	neuron projection regeneration	1/71	58/18870	0.196656673737454	0.262045934427036	0.167509724383347	CSPG5	1
BP	GO:0031663	lipopolysaccharide-mediated signaling pathway	1/71	58/18870	0.196656673737454	0.262045934427036	0.167509724383347	NFKBIA	1
BP	GO:0045428	regulation of nitric oxide biosynthetic process	1/71	58/18870	0.196656673737454	0.262045934427036	0.167509724383347	IL1B	1
BP	GO:0048008	platelet-derived growth factor receptor signaling pathway	1/71	58/18870	0.196656673737454	0.262045934427036	0.167509724383347	PTPN11	1
BP	GO:0051932	synaptic transmission, GABAergic	1/71	58/18870	0.196656673737454	0.262045934427036	0.167509724383347	KRAS	1
BP	GO:0061756	leukocyte adhesion to vascular endothelial cell	1/71	58/18870	0.196656673737454	0.262045934427036	0.167509724383347	VCAM1	1
BP	GO:0070231	T cell apoptotic process	1/71	58/18870	0.196656673737454	0.262045934427036	0.167509724383347	FASLG	1
BP	GO:1903409	reactive oxygen species biosynthetic process	1/71	58/18870	0.196656673737454	0.262045934427036	0.167509724383347	FYN	1
BP	GO:0030900	forebrain development	3/71	407/18870	0.197516930351058	0.263028756939545	0.168137981900672	EGFR/KRAS/FYN	3
BP	GO:0006826	iron ion transport	1/71	59/18870	0.19968864142641	0.263953419986574	0.168729061676413	TFRC	1
BP	GO:0010517	regulation of phospholipase activity	1/71	59/18870	0.19968864142641	0.263953419986574	0.168729061676413	EGFR	1
BP	GO:0010574	regulation of vascular endothelial growth factor production	1/71	59/18870	0.19968864142641	0.263953419986574	0.168729061676413	IL1B	1
BP	GO:0010718	positive regulation of epithelial to mesenchymal transition	1/71	59/18870	0.19968864142641	0.263953419986574	0.168729061676413	IL1B	1
BP	GO:0031638	zymogen activation	1/71	59/18870	0.19968864142641	0.263953419986574	0.168729061676413	KLKB1	1
BP	GO:0032608	interferon-beta production	1/71	59/18870	0.19968864142641	0.263953419986574	0.168729061676413	PTPN11	1
BP	GO:0032648	regulation of interferon-beta production	1/71	59/18870	0.19968864142641	0.263953419986574	0.168729061676413	PTPN11	1
BP	GO:0033619	membrane protein proteolysis	1/71	59/18870	0.19968864142641	0.263953419986574	0.168729061676413	IL1B	1
BP	GO:0046579	positive regulation of Ras protein signal transduction	1/71	59/18870	0.19968864142641	0.263953419986574	0.168729061676413	KRAS	1
BP	GO:0050881	musculoskeletal movement	1/71	59/18870	0.19968864142641	0.263953419986574	0.168729061676413	CHUK	1
BP	GO:0060038	cardiac muscle cell proliferation	1/71	59/18870	0.19968864142641	0.263953419986574	0.168729061676413	FGF9	1
BP	GO:0060135	maternal process involved in female pregnancy	1/71	59/18870	0.19968864142641	0.263953419986574	0.168729061676413	LIF	1
BP	GO:0007178	transmembrane receptor protein serine/threonine kinase signaling pathway	3/71	410/18870	0.200405670400945	0.264737989734828	0.169230588489172	FSHB/STAT3/FGF9	3
BP	GO:0010810	regulation of cell-substrate adhesion	2/71	220/18870	0.200724502516563	0.264995894947975	0.169395451307081	TEK/CSPG5	2
BP	GO:0043583	ear development	2/71	221/18870	0.202094660441007	0.265978455302023	0.17002354124275	PTPN11/FGF9	2
BP	GO:0001913	T cell mediated cytotoxicity	1/71	60/18870	0.202709326475515	0.265978455302023	0.17002354124275	HLA-E	1
BP	GO:0010803	regulation of tumor necrosis factor-mediated signaling pathway	1/71	60/18870	0.202709326475515	0.265978455302023	0.17002354124275	TNFRSF1A	1
BP	GO:0046324	regulation of glucose import	1/71	60/18870	0.202709326475515	0.265978455302023	0.17002354124275	PTPN11	1
BP	GO:0050879	multicellular organismal movement	1/71	60/18870	0.202709326475515	0.265978455302023	0.17002354124275	CHUK	1
BP	GO:0051785	positive regulation of nuclear division	1/71	60/18870	0.202709326475515	0.265978455302023	0.17002354124275	IL1B	1
BP	GO:0060193	positive regulation of lipase activity	1/71	60/18870	0.202709326475515	0.265978455302023	0.17002354124275	EGFR	1
BP	GO:0071384	cellular response to corticosteroid stimulus	1/71	60/18870	0.202709326475515	0.265978455302023	0.17002354124275	FLT3	1
BP	GO:0080164	regulation of nitric oxide metabolic process	1/71	60/18870	0.202709326475515	0.265978455302023	0.17002354124275	IL1B	1
BP	GO:0097300	programmed necrotic cell death	1/71	60/18870	0.202709326475515	0.265978455302023	0.17002354124275	FASLG	1
BP	GO:0022029	telencephalon cell migration	1/71	61/18870	0.205718770272445	0.268939660648854	0.171916456286728	EGFR	1
BP	GO:0046456	icosanoid biosynthetic process	1/71	61/18870	0.205718770272445	0.268939660648854	0.171916456286728	IL1B	1
BP	GO:0050994	regulation of lipid catabolic process	1/71	61/18870	0.205718770272445	0.268939660648854	0.171916456286728	IL1B	1
BP	GO:0060350	endochondral bone morphogenesis	1/71	61/18870	0.205718770272445	0.268939660648854	0.171916456286728	TEK	1
BP	GO:1900024	regulation of substrate adhesion-dependent cell spreading	1/71	61/18870	0.205718770272445	0.268939660648854	0.171916456286728	CSPG5	1
BP	GO:1903078	positive regulation of protein localization to plasma membrane	1/71	61/18870	0.205718770272445	0.268939660648854	0.171916456286728	EGFR	1
BP	GO:0007596	blood coagulation	2/71	224/18870	0.206211837421657	0.269419975278509	0.17222349165977	KLKB1/FCER1G	2
BP	GO:0032731	positive regulation of interleukin-1 beta production	1/71	62/18870	0.208717014055243	0.271534756149539	0.173575339997398	STAT3	1
BP	GO:0033013	tetrapyrrole metabolic process	1/71	62/18870	0.208717014055243	0.271534756149539	0.173575339997398	HMOX1	1
BP	GO:0046824	positive regulation of nucleocytoplasmic transport	1/71	62/18870	0.208717014055243	0.271534756149539	0.173575339997398	IL1B	1
BP	GO:0060261	positive regulation of transcription initiation by RNA polymerase II	1/71	62/18870	0.208717014055243	0.271534756149539	0.173575339997398	NFKBIA	1
BP	GO:0061951	establishment of protein localization to plasma membrane	1/71	62/18870	0.208717014055243	0.271534756149539	0.173575339997398	CSK	1
BP	GO:0097035	regulation of membrane lipid distribution	1/71	62/18870	0.208717014055243	0.271534756149539	0.173575339997398	FASLG	1
BP	GO:1903053	regulation of extracellular matrix organization	1/71	62/18870	0.208717014055243	0.271534756149539	0.173575339997398	TNFRSF1A	1
BP	GO:0042180	cellular ketone metabolic process	2/71	226/18870	0.20896193606215	0.271688533000151	0.17367364000697	FSHB/IL1B	2
BP	GO:0045055	regulated exocytosis	2/71	227/18870	0.210338498934447	0.273312570736639	0.174711786674737	CSPG5/FGR	2
BP	GO:0008631	intrinsic apoptotic signaling pathway in response to oxidative stress	1/71	63/18870	0.211704098912861	0.273759703298657	0.174997610808548	FYN	1
BP	GO:0010573	vascular endothelial growth factor production	1/71	63/18870	0.211704098912861	0.273759703298657	0.174997610808548	IL1B	1
BP	GO:0040014	regulation of multicellular organism growth	1/71	63/18870	0.211704098912861	0.273759703298657	0.174997610808548	STAT3	1
BP	GO:0043470	regulation of carbohydrate catabolic process	1/71	63/18870	0.211704098912861	0.273759703298657	0.174997610808548	STAT3	1
BP	GO:0051784	negative regulation of nuclear division	1/71	63/18870	0.211704098912861	0.273759703298657	0.174997610808548	LIF	1
BP	GO:0051893	regulation of focal adhesion assembly	1/71	63/18870	0.211704098912861	0.273759703298657	0.174997610808548	TEK	1
BP	GO:0071715	icosanoid transport	1/71	63/18870	0.211704098912861	0.273759703298657	0.174997610808548	IL1B	1
BP	GO:0090109	regulation of cell-substrate junction assembly	1/71	63/18870	0.211704098912861	0.273759703298657	0.174997610808548	TEK	1
BP	GO:0042060	wound healing	3/71	423/18870	0.213040323516889	0.275059993465538	0.175828805720803	KLKB1/FCER1G/HMOX1	3
BP	GO:0007179	transforming growth factor beta receptor signaling pathway	2/71	229/18870	0.213094519191352	0.275059993465538	0.175828805720803	FSHB/STAT3	2
BP	GO:0050817	coagulation	2/71	229/18870	0.213094519191352	0.275059993465538	0.175828805720803	KLKB1/FCER1G	2
BP	GO:0009743	response to carbohydrate	2/71	230/18870	0.214473924078549	0.275448271121787	0.176077007561158	IL1B/CALCRL	2
BP	GO:0048705	skeletal system morphogenesis	2/71	230/18870	0.214473924078549	0.275448271121787	0.176077007561158	TEK/FGR	2
BP	GO:0051403	stress-activated MAPK cascade	2/71	230/18870	0.214473924078549	0.275448271121787	0.176077007561158	EGFR/IL1B	2
BP	GO:0021885	forebrain cell migration	1/71	64/18870	0.214680065785684	0.275448271121787	0.176077007561158	EGFR	1
BP	GO:0030225	macrophage differentiation	1/71	64/18870	0.214680065785684	0.275448271121787	0.176077007561158	LIF	1
BP	GO:0031100	animal organ regeneration	1/71	64/18870	0.214680065785684	0.275448271121787	0.176077007561158	FLT3	1
BP	GO:0046530	photoreceptor cell differentiation	1/71	64/18870	0.214680065785684	0.275448271121787	0.176077007561158	STAT3	1
BP	GO:0048814	regulation of dendrite morphogenesis	1/71	64/18870	0.214680065785684	0.275448271121787	0.176077007561158	NFATC4	1
BP	GO:0062208	positive regulation of pattern recognition receptor signaling pathway	1/71	64/18870	0.214680065785684	0.275448271121787	0.176077007561158	GBP2	1
BP	GO:1904036	negative regulation of epithelial cell apoptotic process	1/71	64/18870	0.214680065785684	0.275448271121787	0.176077007561158	TEK	1
BP	GO:0007599	hemostasis	2/71	231/18870	0.215854224104044	0.276623703812953	0.176828388827801	KLKB1/FCER1G	2
BP	GO:0010594	regulation of endothelial cell migration	2/71	231/18870	0.215854224104044	0.276623703812953	0.176828388827801	TEK/HMOX1	2
BP	GO:0032507	maintenance of protein location in cell	1/71	65/18870	0.217644955466064	0.277756419356691	0.177552463669683	NR5A1	1
BP	GO:0032613	interleukin-10 production	1/71	65/18870	0.217644955466064	0.277756419356691	0.177552463669683	STAT3	1
BP	GO:0032653	regulation of interleukin-10 production	1/71	65/18870	0.217644955466064	0.277756419356691	0.177552463669683	STAT3	1
BP	GO:0048255	mRNA stabilization	1/71	65/18870	0.217644955466064	0.277756419356691	0.177552463669683	IKBKE	1
BP	GO:0055021	regulation of cardiac muscle tissue growth	1/71	65/18870	0.217644955466064	0.277756419356691	0.177552463669683	FGF9	1
BP	GO:0060042	retina morphogenesis in camera-type eye	1/71	65/18870	0.217644955466064	0.277756419356691	0.177552463669683	STAT3	1
BP	GO:1902808	positive regulation of cell cycle G1/S phase transition	1/71	65/18870	0.217644955466064	0.277756419356691	0.177552463669683	EGFR	1
BP	GO:0016358	dendrite development	2/71	233/18870	0.218617406530141	0.27883148102357	0.178239683961454	NFATC4/FYN	2
BP	GO:0042446	hormone biosynthetic process	1/71	66/18870	0.220598808598843	0.280857390520142	0.1795347223376	FSHB	1
BP	GO:0050854	regulation of antigen receptor-mediated signaling pathway	1/71	66/18870	0.220598808598843	0.280857390520142	0.1795347223376	CARD11	1
BP	GO:0051445	regulation of meiotic cell cycle	1/71	66/18870	0.220598808598843	0.280857390520142	0.1795347223376	LIF	1
BP	GO:0060537	muscle tissue development	3/71	433/18870	0.222878252668869	0.283258469989336	0.181069583624369	ACTA1/KRAS/FGF9	3
BP	GO:0006956	complement activation	1/71	67/18870	0.223541665681882	0.283258469989336	0.181069583624369	IL1B	1
BP	GO:0009620	response to fungus	1/71	67/18870	0.223541665681882	0.283258469989336	0.181069583624369	IL17RC	1
BP	GO:0010611	regulation of cardiac muscle hypertrophy	1/71	67/18870	0.223541665681882	0.283258469989336	0.181069583624369	TNFRSF1A	1
BP	GO:0048857	neural nucleus development	1/71	67/18870	0.223541665681882	0.283258469989336	0.181069583624369	FGF9	1
BP	GO:0051057	positive regulation of small GTPase mediated signal transduction	1/71	67/18870	0.223541665681882	0.283258469989336	0.181069583624369	KRAS	1
BP	GO:0070301	cellular response to hydrogen peroxide	1/71	67/18870	0.223541665681882	0.283258469989336	0.181069583624369	FYN	1
BP	GO:0070613	regulation of protein processing	1/71	67/18870	0.223541665681882	0.283258469989336	0.181069583624369	KLKB1	1
BP	GO:0031098	stress-activated protein kinase signaling cascade	2/71	238/18870	0.22553924270361	0.285620872035759	0.182579720831971	EGFR/IL1B	2
BP	GO:0006919	activation of cysteine-type endopeptidase activity involved in apoptotic process	1/71	68/18870	0.226473567066586	0.286128065875522	0.182903938418072	FASLG	1
BP	GO:0030193	regulation of blood coagulation	1/71	68/18870	0.226473567066586	0.286128065875522	0.182903938418072	KLKB1	1
BP	GO:0150116	regulation of cell-substrate junction organization	1/71	68/18870	0.226473567066586	0.286128065875522	0.182903938418072	TEK	1
BP	GO:2000144	positive regulation of DNA-templated transcription initiation	1/71	68/18870	0.226473567066586	0.286128065875522	0.182903938418072	NFKBIA	1
BP	GO:0007160	cell-matrix adhesion	2/71	239/18870	0.226925789575913	0.286530561160634	0.183161228707357	TEK/VCAM1	2
BP	GO:0001912	positive regulation of leukocyte mediated cytotoxicity	1/71	69/18870	0.229394552958421	0.288458605010472	0.184393707641219	HLA-E	1
BP	GO:0009583	detection of light stimulus	1/71	69/18870	0.229394552958421	0.288458605010472	0.184393707641219	SEMA5B	1
BP	GO:0032715	negative regulation of interleukin-6 production	1/71	69/18870	0.229394552958421	0.288458605010472	0.184393707641219	CSK	1
BP	GO:0032835	glomerulus development	1/71	69/18870	0.229394552958421	0.288458605010472	0.184393707641219	TEK	1
BP	GO:0043627	response to estrogen	1/71	69/18870	0.229394552958421	0.288458605010472	0.184393707641219	TEK	1
BP	GO:0045576	mast cell activation	1/71	69/18870	0.229394552958421	0.288458605010472	0.184393707641219	FGR	1
BP	GO:0045670	regulation of osteoclast differentiation	1/71	69/18870	0.229394552958421	0.288458605010472	0.184393707641219	FSHB	1
BP	GO:0014743	regulation of muscle hypertrophy	1/71	70/18870	0.232304663417436	0.291434288102389	0.186295877410306	TNFRSF1A	1
BP	GO:0019731	antibacterial humoral response	1/71	70/18870	0.232304663417436	0.291434288102389	0.186295877410306	HLA-E	1
BP	GO:0051148	negative regulation of muscle cell differentiation	1/71	70/18870	0.232304663417436	0.291434288102389	0.186295877410306	FGF9	1
BP	GO:1900046	regulation of hemostasis	1/71	70/18870	0.232304663417436	0.291434288102389	0.186295877410306	KLKB1	1
BP	GO:0045333	cellular respiration	2/71	243/18870	0.232478427072243	0.291481723767771	0.186326200091142	UCN/NFATC4	2
BP	GO:0050807	regulation of synapse organization	2/71	244/18870	0.23386807894778	0.293052695069574	0.187330424676249	NFATC4/FYN	2
BP	GO:0030239	myofibril assembly	1/71	71/18870	0.235203938358786	0.294039209236873	0.187961042039674	ACTA1	1
BP	GO:0045911	positive regulation of DNA recombination	1/71	71/18870	0.235203938358786	0.294039209236873	0.187961042039674	TFRC	1
BP	GO:0060420	regulation of heart growth	1/71	71/18870	0.235203938358786	0.294039209236873	0.187961042039674	FGF9	1
BP	GO:1903317	regulation of protein maturation	1/71	71/18870	0.235203938358786	0.294039209236873	0.187961042039674	KLKB1	1
BP	GO:0022604	regulation of cell morphogenesis	2/71	247/18870	0.238040238554598	0.296440269009375	0.189495890735569	FGR/FYN	2
BP	GO:0090257	regulation of muscle system process	2/71	247/18870	0.238040238554598	0.296440269009375	0.189495890735569	UCN/TNFRSF1A	2
BP	GO:0006024	glycosaminoglycan biosynthetic process	1/71	72/18870	0.238092417553239	0.296440269009375	0.189495890735569	IL1B	1
BP	GO:0030858	positive regulation of epithelial cell differentiation	1/71	72/18870	0.238092417553239	0.296440269009375	0.189495890735569	LIF	1
BP	GO:0043954	cellular component maintenance	1/71	72/18870	0.238092417553239	0.296440269009375	0.189495890735569	FYN	1
BP	GO:0060260	regulation of transcription initiation by RNA polymerase II	1/71	72/18870	0.238092417553239	0.296440269009375	0.189495890735569	NFKBIA	1
BP	GO:0061035	regulation of cartilage development	1/71	72/18870	0.238092417553239	0.296440269009375	0.189495890735569	PTPN11	1
BP	GO:0003170	heart valve development	1/71	73/18870	0.2409701406277	0.298463305318191	0.190789092460863	TNFRSF1A	1
BP	GO:0006809	nitric oxide biosynthetic process	1/71	73/18870	0.2409701406277	0.298463305318191	0.190789092460863	IL1B	1
BP	GO:0032732	positive regulation of interleukin-1 production	1/71	73/18870	0.2409701406277	0.298463305318191	0.190789092460863	STAT3	1
BP	GO:0033344	cholesterol efflux	1/71	73/18870	0.2409701406277	0.298463305318191	0.190789092460863	NFKBIA	1
BP	GO:0035914	skeletal muscle cell differentiation	1/71	73/18870	0.2409701406277	0.298463305318191	0.190789092460863	KRAS	1
BP	GO:0050818	regulation of coagulation	1/71	73/18870	0.2409701406277	0.298463305318191	0.190789092460863	KLKB1	1
BP	GO:0055002	striated muscle cell development	1/71	73/18870	0.2409701406277	0.298463305318191	0.190789092460863	ACTA1	1
BP	GO:0140962	multicellular organismal-level chemical homeostasis	1/71	73/18870	0.2409701406277	0.298463305318191	0.190789092460863	HMOX1	1
BP	GO:1904377	positive regulation of protein localization to cell periphery	1/71	73/18870	0.2409701406277	0.298463305318191	0.190789092460863	EGFR	1
BP	GO:0050803	regulation of synapse structure or activity	2/71	250/18870	0.242216717443826	0.299834089029771	0.191665349527083	NFATC4/FYN	2
BP	GO:0048568	embryonic organ development	3/71	453/18870	0.242821503694657	0.300409292510874	0.192033041461684	EGFR/LIF/FGF9	3
BP	GO:0042593	glucose homeostasis	2/71	251/18870	0.243609730271906	0.300971124530167	0.192392185849508	PTPN11/STAT3	2
BP	GO:0006023	aminoglycan biosynthetic process	1/71	74/18870	0.243837147065718	0.300971124530167	0.192392185849508	IL1B	1
BP	GO:0043489	RNA stabilization	1/71	74/18870	0.243837147065718	0.300971124530167	0.192392185849508	IKBKE	1
BP	GO:0045123	cellular extravasation	1/71	74/18870	0.243837147065718	0.300971124530167	0.192392185849508	VCAM1	1
BP	GO:0033500	carbohydrate homeostasis	2/71	252/18870	0.245003132147019	0.30223631491554	0.193200943646913	PTPN11/STAT3	2
BP	GO:0010822	positive regulation of mitochondrion organization	1/71	75/18870	0.246693476208	0.303274548732771	0.193864622176978	TNFSF10	1
BP	GO:0016239	positive regulation of macroautophagy	1/71	75/18870	0.246693476208	0.303274548732771	0.193864622176978	HMOX1	1
BP	GO:0042246	tissue regeneration	1/71	75/18870	0.246693476208	0.303274548732771	0.193864622176978	LGR6	1
BP	GO:0045806	negative regulation of endocytosis	1/71	75/18870	0.246693476208	0.303274548732771	0.193864622176978	CSK	1
BP	GO:0061045	negative regulation of wound healing	1/71	75/18870	0.246693476208	0.303274548732771	0.193864622176978	KLKB1	1
BP	GO:1902373	negative regulation of mRNA catabolic process	1/71	75/18870	0.246693476208	0.303274548732771	0.193864622176978	IKBKE	1
BP	GO:0072594	establishment of protein localization to organelle	3/71	459/18870	0.248864879683814	0.305768654465385	0.195458949388222	STAT3/NFKBIA/FGF9	3
BP	GO:0003015	heart process	2/71	255/18870	0.249185449910442	0.305987173314998	0.195598634945075	UCN/FYN	2
BP	GO:0031343	positive regulation of cell killing	1/71	76/18870	0.249539167252918	0.306070923678637	0.195652171361736	HLA-E	1
BP	GO:0043536	positive regulation of blood vessel endothelial cell migration	1/71	76/18870	0.249539167252918	0.306070923678637	0.195652171361736	HMOX1	1
BP	GO:0001937	negative regulation of endothelial cell proliferation	1/71	77/18870	0.252374259257018	0.308665380403335	0.197310646742509	STAT1	1
BP	GO:0032890	regulation of organic acid transport	1/71	77/18870	0.252374259257018	0.308665380403335	0.197310646742509	IL1B	1
BP	GO:0046323	glucose import	1/71	77/18870	0.252374259257018	0.308665380403335	0.197310646742509	PTPN11	1
BP	GO:0050853	B cell receptor signaling pathway	1/71	77/18870	0.252374259257018	0.308665380403335	0.197310646742509	NFKBIA	1
BP	GO:0051205	protein insertion into membrane	1/71	77/18870	0.252374259257018	0.308665380403335	0.197310646742509	EGFR	1
BP	GO:0019233	sensory perception of pain	1/71	78/18870	0.255198791135523	0.310878527383274	0.198725374436873	FYN	1
BP	GO:0031397	negative regulation of protein ubiquitination	1/71	78/18870	0.255198791135523	0.310878527383274	0.198725374436873	FYN	1
BP	GO:0045921	positive regulation of exocytosis	1/71	78/18870	0.255198791135523	0.310878527383274	0.198725374436873	FGR	1
BP	GO:0046209	nitric oxide metabolic process	1/71	78/18870	0.255198791135523	0.310878527383274	0.198725374436873	IL1B	1
BP	GO:0055117	regulation of cardiac muscle contraction	1/71	78/18870	0.255198791135523	0.310878527383274	0.198725374436873	UCN	1
BP	GO:0060191	regulation of lipase activity	1/71	78/18870	0.255198791135523	0.310878527383274	0.198725374436873	EGFR	1
BP	GO:2000736	regulation of stem cell differentiation	1/71	78/18870	0.255198791135523	0.310878527383274	0.198725374436873	STAT3	1
BP	GO:0045685	regulation of glial cell differentiation	1/71	79/18870	0.258012801662842	0.313593790683182	0.200461073973637	LIF	1
BP	GO:0051966	regulation of synaptic transmission, glutamatergic	1/71	79/18870	0.258012801662842	0.313593790683182	0.200461073973637	UCN	1
BP	GO:1903533	regulation of protein targeting	1/71	79/18870	0.258012801662842	0.313593790683182	0.200461073973637	FYN	1
BP	GO:2001057	reactive nitrogen species metabolic process	1/71	79/18870	0.258012801662842	0.313593790683182	0.200461073973637	IL1B	1
BP	GO:0090068	positive regulation of cell cycle process	2/71	262/18870	0.258953721341788	0.314559081335293	0.201078124459226	EGFR/IL1B	2
BP	GO:0003407	neural retina development	1/71	80/18870	0.260816329473067	0.315748283676034	0.201838307809405	STAT3	1
BP	GO:0032371	regulation of sterol transport	1/71	80/18870	0.260816329473067	0.315748283676034	0.201838307809405	NFKBIA	1
BP	GO:0032374	regulation of cholesterol transport	1/71	80/18870	0.260816329473067	0.315748283676034	0.201838307809405	NFKBIA	1
BP	GO:0090049	regulation of cell migration involved in sprouting angiogenesis	1/71	80/18870	0.260816329473067	0.315748283676034	0.201838307809405	HMOX1	1
BP	GO:0097061	dendritic spine organization	1/71	80/18870	0.260816329473067	0.315748283676034	0.201838307809405	FYN	1
BP	GO:2000142	regulation of DNA-templated transcription initiation	1/71	80/18870	0.260816329473067	0.315748283676034	0.201838307809405	NFKBIA	1
BP	GO:0042440	pigment metabolic process	1/71	81/18870	0.263609413060476	0.318589955807024	0.203654812677114	HMOX1	1
BP	GO:0043299	leukocyte degranulation	1/71	81/18870	0.263609413060476	0.318589955807024	0.203654812677114	FGR	1
BP	GO:0048644	muscle organ morphogenesis	1/71	81/18870	0.263609413060476	0.318589955807024	0.203654812677114	LIF	1
BP	GO:0000079	regulation of cyclin-dependent protein serine/threonine kinase activity	1/71	82/18870	0.26639209078003	0.321409478127397	0.205457158543731	EGFR	1
BP	GO:0046928	regulation of neurotransmitter secretion	1/71	82/18870	0.26639209078003	0.321409478127397	0.205457158543731	CSPG5	1
BP	GO:0070227	lymphocyte apoptotic process	1/71	82/18870	0.26639209078003	0.321409478127397	0.205457158543731	FASLG	1
BP	GO:0014855	striated muscle cell proliferation	1/71	83/18870	0.269164400847872	0.324207008661707	0.207245446424559	FGF9	1
BP	GO:0019935	cyclic-nucleotide-mediated signaling	1/71	83/18870	0.269164400847872	0.324207008661707	0.207245446424559	UCN	1
BP	GO:1902117	positive regulation of organelle assembly	1/71	83/18870	0.269164400847872	0.324207008661707	0.207245446424559	IL5	1
BP	GO:0048678	response to axon injury	1/71	84/18870	0.27192638134182	0.327349894214971	0.209254498364047	CSPG5	1
BP	GO:0045069	regulation of viral genome replication	1/71	85/18870	0.274678070201861	0.329552200622714	0.210662296352501	BST2	1
BP	GO:0048041	focal adhesion assembly	1/71	85/18870	0.274678070201861	0.329552200622714	0.210662296352501	TEK	1
BP	GO:0051101	regulation of DNA binding	1/71	85/18870	0.274678070201861	0.329552200622714	0.210662296352501	NFKBIA	1
BP	GO:0061515	myeloid cell development	1/71	85/18870	0.274678070201861	0.329552200622714	0.210662296352501	PTPN11	1
BP	GO:0072527	pyrimidine-containing compound metabolic process	1/71	85/18870	0.274678070201861	0.329552200622714	0.210662296352501	DCK	1
BP	GO:1904029	regulation of cyclin-dependent protein kinase activity	1/71	85/18870	0.274678070201861	0.329552200622714	0.210662296352501	EGFR	1
BP	GO:0008589	regulation of smoothened signaling pathway	1/71	86/18870	0.277419505230643	0.33191262232952	0.212171167651725	FGF9	1
BP	GO:0032418	lysosome localization	1/71	86/18870	0.277419505230643	0.33191262232952	0.212171167651725	FGR	1
BP	GO:0033273	response to vitamin	1/71	86/18870	0.277419505230643	0.33191262232952	0.212171167651725	CXCL10	1
BP	GO:0070918	regulatory ncRNA processing	1/71	86/18870	0.277419505230643	0.33191262232952	0.212171167651725	STAT3	1
BP	GO:1990849	vacuolar localization	1/71	86/18870	0.277419505230643	0.33191262232952	0.212171167651725	FGR	1
BP	GO:0010232	vascular transport	1/71	87/18870	0.280150724093964	0.334433826535334	0.213782817237335	TFRC	1
BP	GO:0051851	modulation by host of symbiont process	1/71	87/18870	0.280150724093964	0.334433826535334	0.213782817237335	CCL8	1
BP	GO:0150104	transport across blood-brain barrier	1/71	87/18870	0.280150724093964	0.334433826535334	0.213782817237335	TFRC	1
BP	GO:1902369	negative regulation of RNA catabolic process	1/71	87/18870	0.280150724093964	0.334433826535334	0.213782817237335	IKBKE	1
BP	GO:0006260	DNA replication	2/71	278/18870	0.281298249550511	0.335616831962324	0.214539039284635	UCN/EGFR	2
BP	GO:0007264	small GTPase mediated signal transduction	3/71	491/18870	0.281456846745781	0.335619287776949	0.214540609134715	KRAS/CHUK/NRAS	3
BP	GO:0032147	activation of protein kinase activity	1/71	88/18870	0.282871764321262	0.336931701502658	0.215379553886715	IL18	1
BP	GO:0046330	positive regulation of JNK cascade	1/71	88/18870	0.282871764321262	0.336931701502658	0.215379553886715	IL1B	1
BP	GO:0006096	glycolytic process	1/71	89/18870	0.285582663306098	0.339218410043365	0.216841304927563	STAT3	1
BP	GO:0014910	regulation of smooth muscle cell migration	1/71	89/18870	0.285582663306098	0.339218410043365	0.216841304927563	FGF9	1
BP	GO:0051453	regulation of intracellular pH	1/71	89/18870	0.285582663306098	0.339218410043365	0.216841304927563	FASLG	1
BP	GO:0055017	cardiac muscle tissue growth	1/71	89/18870	0.285582663306098	0.339218410043365	0.216841304927563	FGF9	1
BP	GO:0097194	execution phase of apoptosis	1/71	89/18870	0.285582663306098	0.339218410043365	0.216841304927563	FASLG	1
BP	GO:0034644	cellular response to UV	1/71	90/18870	0.288283458306644	0.342047445827031	0.218649732161624	NFATC4	1
BP	GO:1903321	negative regulation of protein modification by small protein conjugation or removal	1/71	90/18870	0.288283458306644	0.342047445827031	0.218649732161624	FYN	1
BP	GO:0043542	endothelial cell migration	2/71	284/18870	0.289671086393361	0.343503766165579	0.21958066749194	TEK/HMOX1	2
BP	GO:0030901	midbrain development	1/71	91/18870	0.290974186446166	0.344287337605177	0.22008155614785	FGF9	1
BP	GO:0033555	multicellular organismal response to stress	1/71	91/18870	0.290974186446166	0.344287337605177	0.22008155614785	UCN	1
BP	GO:0045824	negative regulation of innate immune response	1/71	91/18870	0.290974186446166	0.344287337605177	0.22008155614785	HLA-E	1
BP	GO:0106027	neuron projection organization	1/71	91/18870	0.290974186446166	0.344287337605177	0.22008155614785	FYN	1
BP	GO:0045165	cell fate commitment	2/71	286/18870	0.29246007913875	0.345854610961655	0.221083416865708	STAT3/IL7	2
BP	GO:0022406	membrane docking	1/71	92/18870	0.293654884713504	0.346503067047745	0.221497934650512	VCAM1	1
BP	GO:0031640	killing of cells of another organism	1/71	92/18870	0.293654884713504	0.346503067047745	0.221497934650512	GBP2	1
BP	GO:0141061	disruption of cell in another organism	1/71	92/18870	0.293654884713504	0.346503067047745	0.221497934650512	GBP2	1
BP	GO:1903510	mucopolysaccharide metabolic process	1/71	92/18870	0.293654884713504	0.346503067047745	0.221497934650512	IL1B	1
BP	GO:0001942	hair follicle development	1/71	93/18870	0.296325589963549	0.348886361824189	0.223021427285494	EGFR	1
BP	GO:0030641	regulation of cellular pH	1/71	93/18870	0.296325589963549	0.348886361824189	0.223021427285494	FASLG	1
BP	GO:0039531	regulation of viral-induced cytoplasmic pattern recognition receptor signaling pathway	1/71	93/18870	0.296325589963549	0.348886361824189	0.223021427285494	GBP2	1
BP	GO:0043502	regulation of muscle adaptation	1/71	93/18870	0.296325589963549	0.348886361824189	0.223021427285494	TNFRSF1A	1
BP	GO:0007044	cell-substrate junction assembly	1/71	95/18870	0.301637168164469	0.354555969596831	0.22664565613466	TEK	1
BP	GO:0045638	negative regulation of myeloid cell differentiation	1/71	95/18870	0.301637168164469	0.354555969596831	0.22664565613466	NFKBIA	1
BP	GO:0072091	regulation of stem cell proliferation	1/71	95/18870	0.301637168164469	0.354555969596831	0.22664565613466	FGF9	1
BP	GO:0001910	regulation of leukocyte mediated cytotoxicity	1/71	96/18870	0.304278114159692	0.356292887361213	0.227755960008002	HLA-E	1
BP	GO:0002042	cell migration involved in sprouting angiogenesis	1/71	96/18870	0.304278114159692	0.356292887361213	0.227755960008002	HMOX1	1
BP	GO:0007032	endosome organization	1/71	96/18870	0.304278114159692	0.356292887361213	0.227755960008002	FASLG	1
BP	GO:0014909	smooth muscle cell migration	1/71	96/18870	0.304278114159692	0.356292887361213	0.227755960008002	FGF9	1
BP	GO:0016079	synaptic vesicle exocytosis	1/71	96/18870	0.304278114159692	0.356292887361213	0.227755960008002	CSPG5	1
BP	GO:0022404	molting cycle process	1/71	96/18870	0.304278114159692	0.356292887361213	0.227755960008002	EGFR	1
BP	GO:0022405	hair cycle process	1/71	96/18870	0.304278114159692	0.356292887361213	0.227755960008002	EGFR	1
BP	GO:0010632	regulation of epithelial cell migration	2/71	295/18870	0.304993595339591	0.356935736030614	0.228166893318862	TEK/HMOX1	2
BP	GO:0048511	rhythmic process	2/71	296/18870	0.306384160619175	0.358367507019918	0.229082135771766	FSHB/NR5A1	2
BP	GO:0060419	heart growth	1/71	97/18870	0.306909213227267	0.358590383193058	0.229224606695484	FGF9	1
BP	GO:1901874	negative regulation of post-translational protein modification	1/71	97/18870	0.306909213227267	0.358590383193058	0.229224606695484	FYN	1
BP	GO:1901992	positive regulation of mitotic cell cycle phase transition	1/71	98/18870	0.309530501559493	0.361456097681674	0.231056480352288	EGFR	1
BP	GO:0003300	cardiac muscle hypertrophy	1/71	99/18870	0.312142015217562	0.363121259157055	0.232120914877497	TNFRSF1A	1
BP	GO:0006942	regulation of striated muscle contraction	1/71	99/18870	0.312142015217562	0.363121259157055	0.232120914877497	UCN	1
BP	GO:0038202	TORC1 signaling	1/71	99/18870	0.312142015217562	0.363121259157055	0.232120914877497	CARD11	1
BP	GO:0050773	regulation of dendrite development	1/71	99/18870	0.312142015217562	0.363121259157055	0.232120914877497	NFATC4	1
BP	GO:0051588	regulation of neurotransmitter transport	1/71	99/18870	0.312142015217562	0.363121259157055	0.232120914877497	CSPG5	1
BP	GO:0141060	disruption of anatomical structure in another organism	1/71	99/18870	0.312142015217562	0.363121259157055	0.232120914877497	GBP2	1
BP	GO:1903312	negative regulation of mRNA metabolic process	1/71	99/18870	0.312142015217562	0.363121259157055	0.232120914877497	IKBKE	1
BP	GO:0000041	transition metal ion transport	1/71	100/18870	0.314743790132034	0.36515729764236	0.233422428088351	TFRC	1
BP	GO:0019217	regulation of fatty acid metabolic process	1/71	100/18870	0.314743790132034	0.36515729764236	0.233422428088351	IL1B	1
BP	GO:0042632	cholesterol homeostasis	1/71	100/18870	0.314743790132034	0.36515729764236	0.233422428088351	IL18	1
BP	GO:0060349	bone morphogenesis	1/71	100/18870	0.314743790132034	0.36515729764236	0.233422428088351	TEK	1
BP	GO:0071901	negative regulation of protein serine/threonine kinase activity	1/71	100/18870	0.314743790132034	0.36515729764236	0.233422428088351	IL1B	1
BP	GO:0055092	sterol homeostasis	1/71	101/18870	0.317335862103298	0.36796543447781	0.235217495920124	IL18	1
BP	GO:0006892	post-Golgi vesicle-mediated transport	1/71	102/18870	0.319918266802039	0.37035894385722	0.236747518117685	CSK	1
BP	GO:0014897	striated muscle hypertrophy	1/71	102/18870	0.319918266802039	0.37035894385722	0.236747518117685	TNFRSF1A	1
BP	GO:0150115	cell-substrate junction organization	1/71	102/18870	0.319918266802039	0.37035894385722	0.236747518117685	TEK	1
BP	GO:0006885	regulation of pH	1/71	103/18870	0.3224910397697	0.372332142846654	0.238008861933593	FASLG	1
BP	GO:0015914	phospholipid transport	1/71	103/18870	0.3224910397697	0.372332142846654	0.238008861933593	FASLG	1
BP	GO:0097306	cellular response to alcohol	1/71	103/18870	0.3224910397697	0.372332142846654	0.238008861933593	PTGER2	1
BP	GO:0099175	regulation of postsynapse organization	1/71	103/18870	0.3224910397697	0.372332142846654	0.238008861933593	FYN	1
BP	GO:1901655	cellular response to ketone	1/71	103/18870	0.3224910397697	0.372332142846654	0.238008861933593	PTGER2	1
BP	GO:0015850	organic hydroxy compound transport	2/71	308/18870	0.323029839808826	0.37255297286182	0.238150024875339	PTPN11/NFKBIA	2
BP	GO:0051222	positive regulation of protein transport	2/71	308/18870	0.323029839808826	0.37255297286182	0.238150024875339	IL1B/FYN	2
BP	GO:0014896	muscle hypertrophy	1/71	104/18870	0.325054216418943	0.374082791198182	0.239127942920283	TNFRSF1A	1
BP	GO:0021549	cerebellum development	1/71	104/18870	0.325054216418943	0.374082791198182	0.239127942920283	PTPN11	1
BP	GO:0090100	positive regulation of transmembrane receptor protein serine/threonine kinase signaling pathway	1/71	104/18870	0.325054216418943	0.374082791198182	0.239127942920283	FGF9	1
BP	GO:1990830	cellular response to leukemia inhibitory factor	1/71	104/18870	0.325054216418943	0.374082791198182	0.239127942920283	TFRC	1
BP	GO:0042472	inner ear morphogenesis	1/71	105/18870	0.327607832034112	0.376819308949107	0.24087722911024	FGF9	1
BP	GO:0006641	triglyceride metabolic process	1/71	106/18870	0.330151921771686	0.37832481041074	0.24183960288432	PTPN11	1
BP	GO:0032526	response to retinoic acid	1/71	106/18870	0.330151921771686	0.37832481041074	0.24183960288432	TFRC	1
BP	GO:0032963	collagen metabolic process	1/71	106/18870	0.330151921771686	0.37832481041074	0.24183960288432	UCN	1
BP	GO:0048709	oligodendrocyte differentiation	1/71	106/18870	0.330151921771686	0.37832481041074	0.24183960288432	CSK	1
BP	GO:0060291	long-term synaptic potentiation	1/71	106/18870	0.330151921771686	0.37832481041074	0.24183960288432	NFATC4	1
BP	GO:1901890	positive regulation of cell junction assembly	1/71	106/18870	0.330151921771686	0.37832481041074	0.24183960288432	TEK	1
BP	GO:1990823	response to leukemia inhibitory factor	1/71	106/18870	0.330151921771686	0.37832481041074	0.24183960288432	TFRC	1
BP	GO:0043588	skin development	2/71	317/18870	0.335453851530406	0.384195009445081	0.245592057294528	EGFR/IL18	2
BP	GO:0001776	leukocyte homeostasis	1/71	109/18870	0.337727385375286	0.386386080173219	0.246992673009393	FLT3	1
BP	GO:0090277	positive regulation of peptide hormone secretion	1/71	109/18870	0.337727385375286	0.386386080173219	0.246992673009393	UCN	1
BP	GO:0010948	negative regulation of cell cycle process	2/71	320/18870	0.339581646923438	0.388217720607829	0.248163527214942	PTPN11/LIF	2
BP	GO:0007218	neuropeptide signaling pathway	1/71	110/18870	0.340233720625984	0.388217720607829	0.248163527214942	UCN	1
BP	GO:0008637	apoptotic mitochondrial changes	1/71	110/18870	0.340233720625984	0.388217720607829	0.248163527214942	TNFSF10	1
BP	GO:0010469	regulation of signaling receptor activity	1/71	110/18870	0.340233720625984	0.388217720607829	0.248163527214942	FSHB	1
BP	GO:0014812	muscle cell migration	1/71	110/18870	0.340233720625984	0.388217720607829	0.248163527214942	FGF9	1
BP	GO:0002793	positive regulation of peptide secretion	1/71	111/18870	0.342730703879478	0.38982208441252	0.249189097557493	UCN	1
BP	GO:0010717	regulation of epithelial to mesenchymal transition	1/71	111/18870	0.342730703879478	0.38982208441252	0.249189097557493	IL1B	1
BP	GO:0031341	regulation of cell killing	1/71	111/18870	0.342730703879478	0.38982208441252	0.249189097557493	HLA-E	1
BP	GO:0032611	interleukin-1 beta production	1/71	111/18870	0.342730703879478	0.38982208441252	0.249189097557493	STAT3	1
BP	GO:0032651	regulation of interleukin-1 beta production	1/71	111/18870	0.342730703879478	0.38982208441252	0.249189097557493	STAT3	1
BP	GO:0035249	synaptic transmission, glutamatergic	1/71	111/18870	0.342730703879478	0.38982208441252	0.249189097557493	UCN	1
BP	GO:1904951	positive regulation of establishment of protein localization	2/71	324/18870	0.345073829288992	0.391820108143037	0.250466310291749	IL1B/FYN	2
BP	GO:0006367	transcription initiation at RNA polymerase II promoter	1/71	112/18870	0.345218369534607	0.391820108143037	0.250466310291749	NFKBIA	1
BP	GO:0030203	glycosaminoglycan metabolic process	1/71	112/18870	0.345218369534607	0.391820108143037	0.250466310291749	IL1B	1
BP	GO:0045833	negative regulation of lipid metabolic process	1/71	112/18870	0.345218369534607	0.391820108143037	0.250466310291749	IL1B	1
BP	GO:0008202	steroid metabolic process	2/71	327/18870	0.349183851074217	0.396111204604826	0.253209342299432	FSHB/NR5A1	2
BP	GO:0022037	metencephalon development	1/71	114/18870	0.350165885022066	0.396805315796675	0.253653044563664	PTPN11	1
BP	GO:2001243	negative regulation of intrinsic apoptotic signaling pathway	1/71	114/18870	0.350165885022066	0.396805315796675	0.253653044563664	FYN	1
BP	GO:0062014	negative regulation of small molecule metabolic process	1/71	115/18870	0.352625803030353	0.399381786422121	0.255300022545956	STAT3	1
BP	GO:0021700	developmental maturation	2/71	330/18870	0.353285679212566	0.399917896637667	0.25564272457887	CCR6/NFATC4	2
BP	GO:0015908	fatty acid transport	1/71	116/18870	0.355076539793074	0.401733034995436	0.256803030029486	IL1B	1
BP	GO:0042303	molting cycle	1/71	117/18870	0.357518129090008	0.404068987226662	0.25829625950958	EGFR	1
BP	GO:0042633	hair cycle	1/71	117/18870	0.357518129090008	0.404068987226662	0.25829625950958	EGFR	1
BP	GO:0006090	pyruvate metabolic process	1/71	118/18870	0.359950604578442	0.406389729445066	0.259779766171188	STAT3	1
BP	GO:0007088	regulation of mitotic nuclear division	1/71	118/18870	0.359950604578442	0.406389729445066	0.259779766171188	IL1B	1
BP	GO:0009308	amine metabolic process	1/71	119/18870	0.362373999793616	0.408556866902749	0.261165082829625	VCAM1	1
BP	GO:1901989	positive regulation of cell cycle phase transition	1/71	119/18870	0.362373999793616	0.408556866902749	0.261165082829625	EGFR	1
BP	GO:0015980	energy derivation by oxidation of organic compounds	2/71	337/18870	0.362822889264382	0.408556866902749	0.261165082829625	UCN/NFATC4	2
BP	GO:0032956	regulation of actin cytoskeleton organization	2/71	337/18870	0.362822889264382	0.408556866902749	0.261165082829625	GMFB/BST2	2
BP	GO:0062012	regulation of small molecule metabolic process	2/71	337/18870	0.362822889264382	0.408556866902749	0.261165082829625	STAT3/IL1B	2
BP	GO:0030326	embryonic limb morphogenesis	1/71	120/18870	0.364788348149152	0.410339044297891	0.26230431837974	FGF9	1
BP	GO:0035113	embryonic appendage morphogenesis	1/71	120/18870	0.364788348149152	0.410339044297891	0.26230431837974	FGF9	1
BP	GO:0006310	DNA recombination	2/71	340/18870	0.366895042720727	0.411748564967566	0.26320533758237	CCR6/TFRC	2
BP	GO:0006022	aminoglycan metabolic process	1/71	121/18870	0.367193682937493	0.411748564967566	0.26320533758237	IL1B	1
BP	GO:0030278	regulation of ossification	1/71	121/18870	0.367193682937493	0.411748564967566	0.26320533758237	PTPN11	1
BP	GO:0051100	negative regulation of binding	1/71	121/18870	0.367193682937493	0.411748564967566	0.26320533758237	NFKBIA	1
BP	GO:0051702	biological process involved in interaction with symbiont	1/71	121/18870	0.367193682937493	0.411748564967566	0.26320533758237	CCL8	1
BP	GO:0071887	leukocyte apoptotic process	1/71	121/18870	0.367193682937493	0.411748564967566	0.26320533758237	FASLG	1
BP	GO:0022612	gland morphogenesis	1/71	122/18870	0.369590037330338	0.414002633247777	0.264646223727713	EGFR	1
BP	GO:0032874	positive regulation of stress-activated MAPK cascade	1/71	122/18870	0.369590037330338	0.414002633247777	0.264646223727713	IL1B	1
BP	GO:0007613	memory	1/71	123/18870	0.371977444379065	0.41602485172077	0.265938902661254	NFATC4	1
BP	GO:0030282	bone mineralization	1/71	123/18870	0.371977444379065	0.41602485172077	0.265938902661254	FGR	1
BP	GO:0071482	cellular response to light stimulus	1/71	123/18870	0.371977444379065	0.41602485172077	0.265938902661254	NFATC4	1
BP	GO:0043010	camera-type eye development	2/71	344/18870	0.372309626983218	0.416179270204389	0.26603761282704	EGFR/STAT3	2
BP	GO:0070304	positive regulation of stress-activated protein kinase signaling cascade	1/71	124/18870	0.374355937015172	0.418248634163902	0.267360428948056	IL1B	1
BP	GO:0001952	regulation of cell-matrix adhesion	1/71	125/18870	0.376725548050695	0.420457873514154	0.268772658736955	TEK	1
BP	GO:0072089	stem cell proliferation	1/71	125/18870	0.376725548050695	0.420457873514154	0.268772658736955	FGF9	1
BP	GO:0000077	DNA damage checkpoint signaling	1/71	126/18870	0.379086310178644	0.422652651598031	0.270175644334562	PTPN11	1
BP	GO:0042471	ear morphogenesis	1/71	126/18870	0.379086310178644	0.422652651598031	0.270175644334562	FGF9	1
BP	GO:0003206	cardiac chamber morphogenesis	1/71	127/18870	0.381438255973422	0.424833049769879	0.271569437745671	TEK	1
BP	GO:0021987	cerebral cortex development	1/71	127/18870	0.381438255973422	0.424833049769879	0.271569437745671	EGFR	1
BP	GO:0010927	cellular component assembly involved in morphogenesis	1/71	128/18870	0.383781417891252	0.426777676327201	0.272812516976638	ACTA1	1
BP	GO:0030301	cholesterol transport	1/71	128/18870	0.383781417891252	0.426777676327201	0.272812516976638	NFKBIA	1
BP	GO:0048706	embryonic skeletal system development	1/71	128/18870	0.383781417891252	0.426777676327201	0.272812516976638	FGF9	1
BP	GO:0010506	regulation of autophagy	2/71	355/18870	0.387106258038303	0.430251849266004	0.27503334040865	STAT3/HMOX1	2
BP	GO:0032612	interleukin-1 production	1/71	130/18870	0.38844151933259	0.431065536981922	0.275553480533417	STAT3	1
BP	GO:0032652	regulation of interleukin-1 production	1/71	130/18870	0.38844151933259	0.431065536981922	0.275553480533417	STAT3	1
BP	GO:0045739	positive regulation of DNA repair	1/71	130/18870	0.38844151933259	0.431065536981922	0.275553480533417	EGFR	1
BP	GO:0090287	regulation of cellular response to growth factor stimulus	2/71	357/18870	0.389781062435997	0.43232829687676	0.276360684668864	IL1B/FGF9	2
BP	GO:0002244	hematopoietic progenitor cell differentiation	1/71	133/18870	0.395366597074454	0.437617957732385	0.279742037002929	FLT3	1
BP	GO:0030168	platelet activation	1/71	133/18870	0.395366597074454	0.437617957732385	0.279742037002929	FCER1G	1
BP	GO:0048593	camera-type eye morphogenesis	1/71	133/18870	0.395366597074454	0.437617957732385	0.279742037002929	STAT3	1
BP	GO:0061041	regulation of wound healing	1/71	133/18870	0.395366597074454	0.437617957732385	0.279742037002929	KLKB1	1
BP	GO:0006639	acylglycerol metabolic process	1/71	134/18870	0.397657730746211	0.439473285938081	0.280928033332375	PTPN11	1
BP	GO:0030317	flagellated sperm motility	1/71	134/18870	0.397657730746211	0.439473285938081	0.280928033332375	CCR6	1
BP	GO:0097722	sperm motility	1/71	134/18870	0.397657730746211	0.439473285938081	0.280928033332375	CCR6	1
BP	GO:0006612	protein targeting to membrane	1/71	135/18870	0.399940304460826	0.441313439405049	0.282104329391877	FYN	1
BP	GO:0006638	neutral lipid metabolic process	1/71	135/18870	0.399940304460826	0.441313439405049	0.282104329391877	PTPN11	1
BP	GO:0031570	DNA integrity checkpoint signaling	1/71	135/18870	0.399940304460826	0.441313439405049	0.282104329391877	PTPN11	1
BP	GO:0050878	regulation of body fluid levels	2/71	365/18870	0.400429871298997	0.441626360115766	0.282304360207545	KLKB1/FCER1G	2
BP	GO:0000018	regulation of DNA recombination	1/71	136/18870	0.402214349744161	0.443366357764257	0.283416632859909	TFRC	1
BP	GO:0007266	Rho protein signal transduction	1/71	137/18870	0.404479898007647	0.445177054070019	0.284574098781993	CHUK	1
BP	GO:0098659	inorganic cation import across plasma membrane	1/71	137/18870	0.404479898007647	0.445177054070019	0.284574098781993	FYN	1
BP	GO:0099587	inorganic ion import across plasma membrane	1/71	137/18870	0.404479898007647	0.445177054070019	0.284574098781993	FYN	1
BP	GO:0035270	endocrine system development	1/71	139/18870	0.4089856285511	0.449443971098698	0.287301674376721	NR5A1	1
BP	GO:0043467	regulation of generation of precursor metabolites and energy	1/71	139/18870	0.4089856285511	0.449443971098698	0.287301674376721	STAT3	1
BP	GO:0060048	cardiac muscle contraction	1/71	139/18870	0.4089856285511	0.449443971098698	0.287301674376721	UCN	1
BP	GO:0015918	sterol transport	1/71	141/18870	0.413457745109524	0.453893192787926	0.290145786041771	NFKBIA	1
BP	GO:0045727	positive regulation of translation	1/71	141/18870	0.413457745109524	0.453893192787926	0.290145786041771	UCN	1
BP	GO:1903900	regulation of viral life cycle	1/71	143/18870	0.417896494896398	0.458531261544462	0.29311061593229	BST2	1
BP	GO:0032970	regulation of actin filament-based process	2/71	379/18870	0.418860086672276	0.459353465895324	0.29363620021392	GMFB/BST2	2
BP	GO:0007269	neurotransmitter secretion	1/71	144/18870	0.420103434014376	0.459776295317418	0.293906488856676	CSPG5	1
BP	GO:0010565	regulation of cellular ketone metabolic process	1/71	144/18870	0.420103434014376	0.459776295317418	0.293906488856676	IL1B	1
BP	GO:0034763	negative regulation of transmembrane transport	1/71	144/18870	0.420103434014376	0.459776295317418	0.293906488856676	IL1B	1
BP	GO:0099643	signal release from synapse	1/71	144/18870	0.420103434014376	0.459776295317418	0.293906488856676	CSPG5	1
BP	GO:0062207	regulation of pattern recognition receptor signaling pathway	1/71	145/18870	0.422302123333236	0.461946812462479	0.295293965939782	GBP2	1
BP	GO:0035107	appendage morphogenesis	1/71	146/18870	0.424492593252773	0.463397209742335	0.296221115025786	FGF9	1
BP	GO:0035108	limb morphogenesis	1/71	146/18870	0.424492593252773	0.463397209742335	0.296221115025786	FGF9	1
BP	GO:0035296	regulation of tube diameter	1/71	146/18870	0.424492593252773	0.463397209742335	0.296221115025786	UCN	1
BP	GO:0097746	blood vessel diameter maintenance	1/71	146/18870	0.424492593252773	0.463397209742335	0.296221115025786	UCN	1
BP	GO:0008544	epidermis development	2/71	385/18870	0.426674090920012	0.464360878167381	0.296837128522157	EGFR/IL18	2
BP	GO:0009259	ribonucleotide metabolic process	2/71	385/18870	0.426674090920012	0.464360878167381	0.296837128522157	CARD11/DCK	2
BP	GO:0035150	regulation of tube size	1/71	147/18870	0.426674874062379	0.464360878167381	0.296837128522157	UCN	1
BP	GO:0062013	positive regulation of small molecule metabolic process	1/71	147/18870	0.426674874062379	0.464360878167381	0.296837128522157	IL1B	1
BP	GO:0071456	cellular response to hypoxia	1/71	147/18870	0.426674874062379	0.464360878167381	0.296837128522157	HMOX1	1
BP	GO:2000377	regulation of reactive oxygen species metabolic process	1/71	147/18870	0.426674874062379	0.464360878167381	0.296837128522157	FYN	1
BP	GO:0007224	smoothened signaling pathway	1/71	148/18870	0.428848995941435	0.466490232013413	0.298198292459478	FGF9	1
BP	GO:0002832	negative regulation of response to biotic stimulus	1/71	150/18870	0.433172883077753	0.470477538661956	0.300747130468317	HLA-E	1
BP	GO:0010508	positive regulation of autophagy	1/71	150/18870	0.433172883077753	0.470477538661956	0.300747130468317	HMOX1	1
BP	GO:0098876	vesicle-mediated transport to the plasma membrane	1/71	150/18870	0.433172883077753	0.470477538661956	0.300747130468317	CSK	1
BP	GO:0071322	cellular response to carbohydrate stimulus	1/71	151/18870	0.435322708147276	0.472573106971018	0.302086697405865	CALCRL	1
BP	GO:0001701	in utero embryonic development	2/71	392/18870	0.435723066670338	0.472768347642311	0.302211502666088	EGFR/LIF	2
BP	GO:0019693	ribose phosphate metabolic process	2/71	393/18870	0.437009721234709	0.473924553529194	0.302950593428422	CARD11/DCK	2
BP	GO:0015748	organophosphate ester transport	1/71	152/18870	0.437464493911556	0.474177894310604	0.303112538488024	FASLG	1
BP	GO:0043535	regulation of blood vessel endothelial cell migration	1/71	153/18870	0.439598270005811	0.476249970132622	0.304437088134659	HMOX1	1
BP	GO:0031331	positive regulation of cellular catabolic process	2/71	396/18870	0.440860449101815	0.477376163067823	0.305156993477173	IL1B/HMOX1	2
BP	GO:0006352	DNA-templated transcription initiation	1/71	154/18870	0.441724065957598	0.478069862399338	0.30560043246462	NFKBIA	1
BP	GO:0006631	fatty acid metabolic process	2/71	401/18870	0.447247146808205	0.483803169907564	0.309265380606662	TNFRSF1A/IL1B	2
BP	GO:0007043	cell-cell junction assembly	1/71	157/18870	0.448053866626769	0.484187242967638	0.309510894709282	IL1B	1
BP	GO:0030902	hindbrain development	1/71	157/18870	0.448053866626769	0.484187242967638	0.309510894709282	PTPN11	1
BP	GO:0007605	sensory perception of sound	1/71	158/18870	0.450148035144351	0.485227444620155	0.310175831154478	UCN	1
BP	GO:0010976	positive regulation of neuron projection development	1/71	158/18870	0.450148035144351	0.485227444620155	0.310175831154478	FYN	1
BP	GO:0036294	cellular response to decreased oxygen levels	1/71	158/18870	0.450148035144351	0.485227444620155	0.310175831154478	HMOX1	1
BP	GO:0048284	organelle fusion	1/71	158/18870	0.450148035144351	0.485227444620155	0.310175831154478	TFRC	1
BP	GO:0060294	cilium movement involved in cell motility	1/71	158/18870	0.450148035144351	0.485227444620155	0.310175831154478	CCR6	1
BP	GO:0016241	regulation of macroautophagy	1/71	159/18870	0.452234369555678	0.486986684242779	0.311300404008296	HMOX1	1
BP	GO:0060041	retina development in camera-type eye	1/71	159/18870	0.452234369555678	0.486986684242779	0.311300404008296	STAT3	1
BP	GO:0045786	negative regulation of cell cycle	2/71	407/18870	0.454858757193106	0.489566855131536	0.312949747339581	PTPN11/LIF	2
BP	GO:0140694	non-membrane-bounded organelle assembly	2/71	408/18870	0.456121713291145	0.490679856144613	0.313661219903911	IL5/ACTA1	2
BP	GO:0051147	regulation of muscle cell differentiation	1/71	162/18870	0.458446656523538	0.492686532123541	0.314943963484314	FGF9	1
BP	GO:0120254	olefinic compound metabolic process	1/71	162/18870	0.458446656523538	0.492686532123541	0.314943963484314	FSHB	1
BP	GO:0001539	cilium or flagellum-dependent cell motility	1/71	163/18870	0.460501942357771	0.49365808220753	0.315565015236746	CCR6	1
BP	GO:0007292	female gamete generation	1/71	163/18870	0.460501942357771	0.49365808220753	0.315565015236746	FSHB	1
BP	GO:0016052	carbohydrate catabolic process	1/71	163/18870	0.460501942357771	0.49365808220753	0.315565015236746	STAT3	1
BP	GO:0051494	negative regulation of cytoskeleton organization	1/71	163/18870	0.460501942357771	0.49365808220753	0.315565015236746	GMFB	1
[truncated: 474 more rows]
