# Supplementary material for: STAT1 and IL-7 as potential diagnostic biomarkers for distinguishing high-grade from low-grade serous ovarian cancer: a multi-cohort analysis
Source: Front Immunol. 2026 Apr 14;17:1779912. doi: 10.3389/fimmu.2026.1779912 (PMC13120972; doi:10.3389/fimmu.2026.1779912)
Supplement: Supplementary Figure S1 — PCA of gene expression profiles before and after batch correction. (A) Training set before ComBat correction, points colored by original dataset (batch). (B) Training set after ComBat correction. (C) Test set before correction. (D) Test set after correction. (E) Combined training and test sets after separate batch correction, colored by cohort. The R² and P values shown on each panel are derived from PERMANOVA testing the effect of batch (A–D) or cohort (E). Note that batch effects are almost completely removed within each cohort (R² ≈ 0, P = 1), while a residual biological difference remains between training and test sets (R² = 0.577, P = 0.001), justifying the need for external validation. [file DataSheet1.zip › revised supplementary/Table S9 KEGG_all.xls]

category	subcategory	ID	Description	GeneRatio	BgRatio	pvalue	p.adjust	qvalue	geneID	Count
Environmental Information Processing	Signaling molecules and interaction	hsa04060	Cytokine-cytokine receptor interaction	23/66	298/9261	2.0347216611307e-18	3.64215177342395e-16	1.49926859241209e-16	IL5/FASLG/IFNA1/CCR6/IL27/BMP8A/IL17RC/IL2RB/IL2RG/IL11/TNFRSF1A/TNFRSF25/IL3RA/IL7/IL1B/IL18/TNFSF9/TNFSF10/LIF/CXCL9/CCL8/CXCL10/CXCL11	23
Environmental Information Processing	Signal transduction	hsa04630	JAK-STAT signaling pathway	13/66	168/9261	1.28458459006262e-10	1.14970320810605e-08	4.73268006865176e-09	IL5/IFNA1/IL27/IL2RB/EGFR/IL2RG/STAT1/IL11/PTPN11/STAT3/IL3RA/IL7/LIF	13
Organismal Systems	Immune system	hsa04062	Chemokine signaling pathway	13/66	193/9261	7.25688558309523e-10	3.43321452729176e-08	1.41326090508923e-08	SHC2/CCR6/KRAS/CHUK/STAT1/NRAS/STAT3/FGR/NFKBIA/CXCL9/CCL8/CXCL10/CXCL11	13
Human Diseases	Infectious disease: viral	hsa05160	Hepatitis C	12/66	156/9261	7.67198777048438e-10	3.43321452729176e-08	1.41326090508923e-08	FASLG/IFNA1/EGFR/KRAS/CHUK/STAT1/TNFRSF1A/NRAS/STAT3/IKBKE/NFKBIA/CXCL10	12
Environmental Information Processing	Signaling molecules and interaction	hsa04061	Viral protein interaction with cytokine and cytokine receptor	10/66	100/9261	1.74443354778243e-09	6.24507210106109e-08	2.57074417567937e-08	CCR6/IL2RB/IL2RG/TNFRSF1A/IL18/TNFSF10/CXCL9/CCL8/CXCL10/CXCL11	10
Organismal Systems	Immune system	hsa04625	C-type lectin receptor signaling pathway	10/66	105/9261	2.82769827078943e-09	7.40653775089048e-08	3.0488541168029e-08	NFATC4/KRAS/CHUK/FCER1G/STAT1/PTPN11/NRAS/IL1B/IKBKE/NFKBIA	10
Human Diseases	Cardiovascular disease	hsa05417	Lipid and atherosclerosis	13/66	216/9261	2.89641141096276e-09	7.40653775089048e-08	3.0488541168029e-08	FASLG/IFNA1/KRAS/CHUK/TNFRSF1A/NRAS/STAT3/IL1B/IL18/IKBKE/TNFSF10/NFKBIA/VCAM1	13
Organismal Systems	Immune system	hsa04620	Toll-like receptor signaling pathway	10/66	109/9261	4.08728856268432e-09	9.14530815900618e-08	3.76460788668293e-08	IFNA1/CHUK/STAT1/IL1B/IKBKE/MAP3K8/NFKBIA/CXCL9/CXCL10/CXCL11	10
Human Diseases	Infectious disease: viral	hsa05163	Human cytomegalovirus infection	13/66	227/9261	5.30057580847527e-09	1.05422563301897e-07	4.3396527086932e-08	FASLG/IFNA1/NFATC4/EGFR/KRAS/CHUK/TNFRSF1A/NRAS/STAT3/IL1B/HLA-E/PTGER2/NFKBIA	13
Environmental Information Processing	Signal transduction	hsa04151	PI3K-Akt signaling pathway	15/66	362/9261	2.47997082658306e-08	4.43914777958367e-07	1.82734692485067e-07	FASLG/IFNA1/IL2RB/EGFR/IL2RG/TEK/PGF/KRAS/CHUK/FLT3/NRAS/IL3RA/IL7/NRTN/FGF9	15
Organismal Systems	Immune system	hsa04650	Natural killer cell mediated cytotoxicity	10/66	133/9261	2.83152488908955e-08	4.60766322860936e-07	1.8967152367107e-07	FASLG/IFNA1/SHC2/KRAS/FCER1G/PTPN11/NRAS/HLA-E/TNFSF10/FYN	10
Human Diseases	Infectious disease: viral	hsa05164	Influenza A	11/66	173/9261	3.10143236392341e-08	4.62630327618575e-07	1.90438829363718e-07	FASLG/IFNA1/CHUK/STAT1/TNFRSF1A/IL1B/IL18/IKBKE/TNFSF10/NFKBIA/CXCL10	11
Human Diseases	Infectious disease: viral	hsa05162	Measles	10/66	136/9261	3.50801174923551e-08	4.83026233163967e-07	1.98834674045738e-07	FASLG/IFNA1/IL2RB/IL2RG/CHUK/STAT1/STAT3/IL1B/IKBKE/NFKBIA	10
Human Diseases	Infectious disease: viral	hsa05168	Herpes simplex virus 1 infection	11/66	180/9261	4.67593491103292e-08	5.97851677910638e-07	2.46101837422785e-07	FASLG/IFNA1/CHUK/STAT1/PTPN11/TNFRSF1A/IL1B/IKBKE/HLA-E/NFKBIA/BST2	11
Human Diseases	Infectious disease: viral	hsa05167	Kaposi sarcoma-associated herpesvirus infection	11/66	196/9261	1.12091108788759e-07	1.33762056487919e-06	5.50622990541274e-07	IFNA1/NFATC4/KRAS/CHUK/STAT1/TNFRSF1A/NRAS/STAT3/IKBKE/HLA-E/NFKBIA	11
Environmental Information Processing	Signal transduction	hsa04010	MAPK signaling pathway	13/66	300/9261	1.45845433227451e-07	1.63164578423211e-06	6.71656600389576e-07	FASLG/EGFR/TEK/PGF/KRAS/CHUK/FLT3/TNFRSF1A/NRAS/IL1B/NRTN/MAP3K8/FGF9	13
Organismal Systems	Immune system	hsa04660	T cell receptor signaling pathway	9/66	122/9261	1.74848750649858e-07	1.84105449213674e-06	7.57858361949849e-07	IL5/KRAS/CHUK/PTPN11/NRAS/CARD11/MAP3K8/NFKBIA/FYN	9
Human Diseases	Infectious disease: viral	hsa05161	Hepatitis B	10/66	163/9261	1.95552152206184e-07	1.94465751360594e-06	8.00505886224145e-07	FASLG/IFNA1/NFATC4/KRAS/CHUK/STAT1/NRAS/STAT3/IKBKE/NFKBIA	10
Human Diseases	Cancer: overview	hsa05235	PD-L1 expression and PD-1 checkpoint pathway in cancer	8/66	90/9261	2.10359723334435e-07	1.9818100250981e-06	8.15799481075372e-07	EGFR/KRAS/CHUK/STAT1/PTPN11/NRAS/STAT3/NFKBIA	8
Environmental Information Processing	Signal transduction	hsa04014	Ras signaling pathway	11/66	238/9261	7.91500924799676e-07	7.0839332769571e-06	2.91605603873565e-06	FASLG/SHC2/EGFR/TEK/PGF/KRAS/CHUK/FLT3/PTPN11/NRAS/FGF9	11
Organismal Systems	Immune system	hsa04659	Th17 cell differentiation	8/66	109/9261	9.26937823811544e-07	7.90104145058411e-06	3.25241341688261e-06	IL27/IL2RB/IL2RG/CHUK/STAT1/STAT3/IL1B/NFKBIA	8
Environmental Information Processing	Signal transduction	hsa04668	TNF signaling pathway	8/66	119/9261	1.80925106013458e-06	1.4220964915206e-05	5.85396967988486e-06	CHUK/TNFRSF1A/IL1B/LIF/MAP3K8/NFKBIA/CXCL10/VCAM1	8
Organismal Systems	Immune system	hsa04623	Cytosolic DNA-sensing pathway	7/66	83/9261	1.82727482150692e-06	1.4220964915206e-05	5.85396967988486e-06	IFNA1/CHUK/IL1B/IL18/IKBKE/NFKBIA/CXCL10	7
Human Diseases	Infectious disease: viral	hsa05170	Human immunodeficiency virus 1 infection	10/66	214/9261	2.39786603276301e-06	1.78840841610241e-05	7.36186939883381e-06	FASLG/IFNA1/NFATC4/KRAS/CHUK/TNFRSF1A/NRAS/HLA-E/NFKBIA/BST2	10
Organismal Systems	Immune system	hsa04657	IL-17 signaling pathway	7/66	94/9261	4.23593883355703e-06	3.03293220482684e-05	1.24848723515365e-05	IL5/IL17RC/CHUK/IL1B/IKBKE/NFKBIA/CXCL10	7
Cellular Processes	Cell growth and death	hsa04210	Apoptosis	8/66	137/9261	5.21280788282602e-06	3.58881773471484e-05	1.47731397488997e-05	FASLG/KRAS/CHUK/TNFRSF1A/NRAS/IL3RA/TNFSF10/NFKBIA	8
Human Diseases	Infectious disease: viral	hsa05171	Coronavirus disease - COVID-19	10/66	238/9261	6.20612126300719e-06	4.09510987516606e-05	1.68572591156497e-05	IFNA1/EGFR/CHUK/STAT1/TNFRSF1A/STAT3/IL1B/IKBKE/NFKBIA/CXCL10	10
Organismal Systems	Immune system	hsa04640	Hematopoietic cell lineage	7/66	100/9261	6.4057584639469e-06	4.09510987516606e-05	1.68572591156497e-05	IL5/FLT3/IL11/IL3RA/IL7/IL1B/TFRC	7
Human Diseases	Immune disease	hsa05321	Inflammatory bowel disease	6/66	66/9261	6.75660066208407e-06	4.17045351211396e-05	1.71674064009396e-05	IL5/IL2RG/STAT1/STAT3/IL1B/IL18	6
Human Diseases	Endocrine and metabolic disease	hsa04936	Alcoholic liver disease	8/66	144/9261	7.54480033825059e-06	4.50173086848952e-05	1.85310885500892e-05	FASLG/IFNA1/IL17RC/CHUK/TNFRSF1A/IL1B/IKBKE/NFKBIA	8
Human Diseases	Infectious disease: bacterial	hsa05130	Pathogenic Escherichia coli infection	9/66	200/9261	1.08947106701308e-05	6.29081680630135e-05	2.58957469239103e-05	FASLG/CHUK/PTPN11/TNFRSF1A/IL1B/IL18/TNFSF10/NFKBIA/FYN	9
Human Diseases	Cancer: specific types	hsa05220	Chronic myeloid leukemia	6/66	77/9261	1.65847346694106e-05	9.27708595570154e-05	3.8188533778248e-05	SHC2/KRAS/CHUK/PTPN11/NRAS/NFKBIA	6
Human Diseases	Drug resistance: antineoplastic	hsa01521	EGFR tyrosine kinase inhibitor resistance	6/66	80/9261	2.06722448676759e-05	0.000112131267615575	4.61581225115571e-05	SHC2/EGFR/KRAS/NRG2/NRAS/STAT3	6
Human Diseases	Infectious disease: viral	hsa05166	Human T-cell leukemia virus 1 infection	9/66	224/9261	2.69410919034266e-05	0.000141836925020981	5.83862672829678e-05	IL2RB/NFATC4/IL2RG/KRAS/CHUK/TNFRSF1A/NRAS/HLA-E/NFKBIA	9
Environmental Information Processing	Signal transduction	hsa04068	FoxO signaling pathway	7/66	133/9261	4.13884576671207e-05	0.000211672397783274	8.71335950886751e-05	FASLG/EGFR/KRAS/CHUK/NRAS/STAT3/TNFSF10	7
Organismal Systems	Development and regeneration	hsa04360	Axon guidance	8/66	184/9261	4.47576327130831e-05	0.000222544895990052	9.16091897636203e-05	NFATC4/KRAS/PTPN11/NRAS/SEMA5B/SEMA4B/SEMA6C/FYN	8
Organismal Systems	Immune system	hsa04658	Th1 and Th2 cell differentiation	6/66	93/9261	4.87808581919406e-05	0.000235993881523172	9.71453790451164e-05	IL5/IL2RB/IL2RG/CHUK/STAT1/NFKBIA	6
Organismal Systems	Immune system	hsa04621	NOD-like receptor signaling pathway	8/66	187/9261	5.02160384517867e-05	0.000236543970601837	9.73718197126057e-05	IFNA1/CHUK/STAT1/IL1B/IL18/IKBKE/NFKBIA/GBP2	8
Human Diseases	Endocrine and metabolic disease	hsa04933	AGE-RAGE signaling pathway in diabetic complications	6/66	101/9261	7.75781192497821e-05	0.000356063675531051	0.000146571345411194	KRAS/STAT1/NRAS/STAT3/IL1B/VCAM1	6
Environmental Information Processing	Signal transduction	hsa04072	Phospholipase D signaling pathway	7/66	149/9261	8.53008096384756e-05	0.000381721123132178	0.000157133070386666	SHC2/EGFR/KRAS/FCER1G/PTPN11/NRAS/FYN	7
Human Diseases	Infectious disease: viral	hsa05169	Epstein-Barr virus infection	8/66	205/9261	9.59772135606789e-05	0.000410626312240939	0.000169031707479363	IFNA1/CHUK/STAT1/STAT3/IKBKE/HLA-E/NFKBIA/CXCL10	8
Environmental Information Processing	Signal transduction	hsa04064	NF-kappa B signaling pathway	6/66	105/9261	9.63480732632371e-05	0.000410626312240939	0.000169031707479363	CHUK/TNFRSF1A/IL1B/CARD11/NFKBIA/VCAM1	6
Human Diseases	Infectious disease: viral	hsa05165	Human papillomavirus infection	10/66	333/9261	0.000110890805281492	0.000461615212683419	0.000190020963762654	FASLG/IFNA1/EGFR/KRAS/CHUK/STAT1/TNFRSF1A/NRAS/IKBKE/HLA-E	10
Human Diseases	Cancer: specific types	hsa05221	Acute myeloid leukemia	5/66	68/9261	0.000116209281692106	0.000472760486883795	0.000194608844938933	KRAS/CHUK/FLT3/NRAS/STAT3	5
Organismal Systems	Immune system	hsa04664	Fc epsilon RI signaling pathway	5/66	69/9261	0.00012460321021551	0.000495643880635029	0.000204028648306098	IL5/KRAS/FCER1G/NRAS/FYN	5
Human Diseases	Infectious disease: parasitic	hsa05143	African trypanosomiasis	4/66	37/9261	0.000130208981184069	0.000506682774607574	0.000208572738738784	FASLG/IL1B/IL18/VCAM1	4
Organismal Systems	Endocrine system	hsa04920	Adipocytokine signaling pathway	5/66	70/9261	0.000133454556424516	0.000508263097872091	0.00020922326875064	CHUK/PTPN11/TNFRSF1A/STAT3/NFKBIA	5
Organismal Systems	Endocrine system	hsa04917	Prolactin signaling pathway	5/66	71/9261	0.000142780041767845	0.000521584234213149	0.000214706829726083	SHC2/KRAS/STAT1/NRAS/STAT3	5
Human Diseases	Infectious disease: bacterial	hsa05120	Epithelial cell signaling in Helicobacter pylori infection	5/66	71/9261	0.000142780041767845	0.000521584234213149	0.000214706829726083	EGFR/CSK/CHUK/PTPN11/NFKBIA	5
Organismal Systems	Immune system	hsa04622	RIG-I-like receptor signaling pathway	5/66	72/9261	0.000152596677719719	0.000546296106236592	0.000224879314534322	IFNA1/CHUK/IKBKE/NFKBIA/CXCL10	5
Cellular Processes	Cell growth and death	hsa04217	Necroptosis	7/66	168/9261	0.000180628776911514	0.000633971589552178	0.000260970369118803	FASLG/IFNA1/STAT1/TNFRSF1A/STAT3/IL1B/TNFSF10	7
Organismal Systems	Nervous system	hsa04722	Neurotrophin signaling pathway	6/66	120/9261	0.000201201963776235	0.000692599067614347	0.000285103997253774	FASLG/SHC2/KRAS/PTPN11/NRAS/NFKBIA	6
Human Diseases	Cancer: specific types	hsa05212	Pancreatic cancer	5/66	77/9261	0.000209662467113832	0.000708105313459922	0.000291487044646836	EGFR/KRAS/CHUK/STAT1/STAT3	5
Environmental Information Processing	Signal transduction	hsa04012	ErbB signaling pathway	5/66	86/9261	0.000351791953351998	0.00116612517870385	0.000480028006523194	SHC2/EGFR/KRAS/NRG2/NRAS	5
Organismal Systems	Immune system	hsa04662	B cell receptor signaling pathway	5/66	91/9261	0.000457077189761282	0.00148757849031399	0.00061235221594813	KRAS/CHUK/NRAS/CARD11/NFKBIA	5
Organismal Systems	Development and regeneration	hsa04380	Osteoclast differentiation	6/66	142/9261	0.000498776612985011	0.00159430381650566	0.000656285017085541	CHUK/STAT1/TNFRSF1A/IL1B/NFKBIA/FYN	6
Human Diseases	Immune disease	hsa05320	Autoimmune thyroid disease	4/66	54/9261	0.000569375325801494	0.00178803830383276	0.00073603458552363	IL5/FASLG/IFNA1/HLA-E	4
Human Diseases	Infectious disease: parasitic	hsa05142	Chagas disease	5/66	103/9261	0.000805764939709427	0.00248675731393082	0.00102365781814265	FASLG/CHUK/TNFRSF1A/IL1B/NFKBIA	5
Human Diseases	Cancer: specific types	hsa05215	Prostate cancer	5/66	106/9261	0.000917614487108087	0.00278394903715843	0.00114599489915372	EGFR/KRAS/CHUK/NRAS/NFKBIA	5
Environmental Information Processing	Signal transduction	hsa04066	HIF-1 signaling pathway	5/66	110/9261	0.00108426787850388	0.00323473250420323	0.00133155704377669	EGFR/TEK/STAT3/TFRC/HMOX1	5
Human Diseases	Cancer: overview	hsa05208	Chemical carcinogenesis - reactive oxygen species	7/66	227/9261	0.00110415737665148	0.00324006836755106	0.00133375351795692	EGFR/KRAS/CHUK/PTPN11/NRAS/HMOX1/NFKBIA	7
Human Diseases	Infectious disease: parasitic	hsa05145	Toxoplasmosis	5/66	112/9261	0.00117555807156792	0.00339394991630093	0.00139709787792452	CHUK/STAT1/TNFRSF1A/STAT3/NFKBIA	5
Human Diseases	Cancer: overview	hsa05230	Central carbon metabolism in cancer	4/66	71/9261	0.00159785882237618	0.00453994808262438	0.00186884072792535	EGFR/KRAS/FLT3/NRAS	4
Organismal Systems	Endocrine system	hsa04935	Growth hormone synthesis, secretion and action	5/66	122/9261	0.00171992530154221	0.00473144402906569	0.00194766881525786	SHC2/KRAS/STAT1/NRAS/STAT3	5
Human Diseases	Infectious disease: bacterial	hsa05152	Tuberculosis	6/66	181/9261	0.00176402674363038	0.00473144402906569	0.00194766881525786	IFNA1/FCER1G/STAT1/TNFRSF1A/IL1B/IL18	6
Human Diseases	Cancer: specific types	hsa05218	Melanoma	4/66	73/9261	0.00177098742987375	0.00473144402906569	0.00194766881525786	EGFR/KRAS/NRAS/FGF9	4
Human Diseases	Cancer: specific types	hsa05223	Non-small cell lung cancer	4/66	73/9261	0.00177098742987375	0.00473144402906569	0.00194766881525786	EGFR/KRAS/NRAS/STAT3	4
Environmental Information Processing	Signal transduction	hsa04071	Sphingolipid signaling pathway	5/66	125/9261	0.00191438280368298	0.00503933120381256	0.002074408610802	KRAS/FCER1G/TNFRSF1A/NRAS/FYN	5
Human Diseases	Cancer: specific types	hsa05214	Glioma	4/66	76/9261	0.00205449714776994	0.00532978245580896	0.00219397101973906	SHC2/EGFR/KRAS/NRAS	4
Organismal Systems	Endocrine system	hsa04926	Relaxin signaling pathway	5/66	130/9261	0.00227364680977777	0.00581403969928887	0.00239331243134502	SHC2/EGFR/KRAS/NRAS/NFKBIA	5
Human Diseases	Immune disease	hsa05330	Allograft rejection	3/66	39/9261	0.00263070226195798	0.00663233387169687	0.00273015801834038	IL5/FASLG/HLA-E	3
Human Diseases	Cancer: specific types	hsa05219	Bladder cancer	3/66	41/9261	0.00303758868850743	0.00755178298948374	0.00310864339467134	EGFR/KRAS/NRAS	3
Human Diseases	Cancer: overview	hsa05205	Proteoglycans in cancer	6/66	204/9261	0.00321432276635835	0.00788169555038554	0.00324444980021751	FASLG/EGFR/KRAS/PTPN11/NRAS/STAT3	6
Human Diseases	Cardiovascular disease	hsa05418	Fluid shear stress and atherosclerosis	5/66	142/9261	0.00333380636038506	0.00806420727714764	0.00331957959071058	CHUK/TNFRSF1A/IL1B/HMOX1/VCAM1	5
Human Diseases	Endocrine and metabolic disease	hsa04940	Type I diabetes mellitus	3/66	44/9261	0.00371700930225937	0.00887126220139237	0.00365179861274605	FASLG/IL1B/HLA-E	3
Environmental Information Processing	Signal transduction	hsa04015	Rap1 signaling pathway	6/66	212/9261	0.00388459797006008	0.00913371320571743	0.00375983489797248	EGFR/TEK/PGF/KRAS/NRAS/FGF9	6
Human Diseases	Immune disease	hsa05332	Graft-versus-host disease	3/66	45/9261	0.00396240632110372	0.00913371320571743	0.00375983489797248	FASLG/IL1B/HLA-E	3
Human Diseases	Cancer: specific types	hsa05224	Breast cancer	5/66	148/9261	0.00398005379913944	0.00913371320571743	0.00375983489797248	SHC2/EGFR/KRAS/NRAS/FGF9	5
Human Diseases	Cancer: specific types	hsa05226	Gastric cancer	5/66	150/9261	0.00421414790493162	0.00954851234155393	0.0039305843217217	SHC2/EGFR/KRAS/NRAS/FGF9	5
Organismal Systems	Endocrine system	hsa04912	GnRH signaling pathway	4/66	93/9261	0.00427207272585616	0.00955876272410315	0.00393480382644646	FSHB/EGFR/KRAS/NRAS	4
Human Diseases	Cancer: overview	hsa05207	Chemical carcinogenesis - receptor activation	6/66	217/9261	0.00435323162304824	0.00962010445093377	0.00396005475780866	EGFR/KRAS/NRAS/STAT3/IKBKE/FGF9	6
Human Diseases	Immune disease	hsa05323	Rheumatoid arthritis	4/66	95/9261	0.00460895719596931	0.0100610163180306	0.00414155332115342	TEK/IL11/IL1B/IL18	4
Human Diseases	Drug resistance: antineoplastic	hsa01522	Endocrine resistance	4/66	99/9261	0.00533558870205581	0.0113717264346308	0.00468109879696653	SHC2/EGFR/KRAS/NRAS	4
Human Diseases	Infectious disease: parasitic	hsa05144	Malaria	3/66	50/9261	0.00533645262854184	0.0113717264346308	0.00468109879696653	IL1B/IL18/VCAM1	3
Human Diseases	Cancer: specific types	hsa05225	Hepatocellular carcinoma	5/66	170/9261	0.0071246373960089	0.0150036481633599	0.00617615625660214	SHC2/EGFR/KRAS/NRAS/HMOX1	5
Human Diseases	Infectious disease: bacterial	hsa05134	Legionellosis	3/66	56/9261	0.00732207856108797	0.0152401402608691	0.00627350672308638	IL1B/IL18/NFKBIA	3
Human Diseases	Endocrine and metabolic disease	hsa04931	Insulin resistance	4/66	109/9261	0.00747893841691899	0.0153877008807874	0.00633424911293805	PTPN11/TNFRSF1A/STAT3/NFKBIA	4
Human Diseases	Infectious disease: bacterial	hsa05132	Salmonella infection	6/66	248/9261	0.00824661429369213	0.0167743631655783	0.00690505981529245	CHUK/TNFRSF1A/IL1B/IL18/TNFSF10/NFKBIA	6
Human Diseases	Cancer: specific types	hsa05213	Endometrial cancer	3/66	59/9261	0.00845815340072506	0.0170113422329189	0.00700261073980785	EGFR/KRAS/NRAS	3
Environmental Information Processing	Signal transduction	hsa04370	VEGF signaling pathway	3/66	60/9261	0.00885856717315321	0.0176187058221603	0.00725262809497924	SHC2/KRAS/NRAS	3
Human Diseases	Infectious disease: bacterial	hsa05131	Shigellosis	6/66	253/9261	0.00905411785185384	0.0178097483019982	0.00733126951567112	EGFR/CHUK/TNFRSF1A/IL1B/IL18/NFKBIA	6
Human Diseases	Cancer: specific types	hsa05211	Renal cell carcinoma	3/66	70/9261	0.013475309400863	0.0262182650299399	0.0107925819000047	KRAS/PTPN11/NRAS	3
Human Diseases	Cancer: overview	hsa05203	Viral carcinogenesis	5/66	205/9261	0.015183144050445	0.0292234708067704	0.0120296557275738	KRAS/NRAS/STAT3/HLA-E/NFKBIA	5
Human Diseases	Infectious disease: bacterial	hsa05135	Yersinia infection	4/66	138/9261	0.0166866021677344	0.0317755509364304	0.0130802032669811	CHUK/IL1B/IL18/NFKBIA	4
Organismal Systems	Endocrine system	hsa04915	Estrogen signaling pathway	4/66	139/9261	0.0170909210403077	0.0322028933285798	0.0132561160423439	SHC2/EGFR/KRAS/NRAS	4
Human Diseases	Infectious disease: parasitic	hsa05140	Leishmaniasis	3/66	78/9261	0.0179907219121768	0.0335452002320796	0.0138086681343462	STAT1/IL1B/NFKBIA	3
Human Diseases	Drug resistance: antineoplastic	hsa01523	Antifolate resistance	2/66	30/9261	0.019137950356431	0.0350779467338722	0.0144396134746901	CHUK/IL1B	2
Cellular Processes	Cellular community - eukaryotes	hsa04550	Signaling pathways regulating pluripotency of stem cells	4/66	144/9261	0.0192046859213379	0.0350779467338722	0.0144396134746901	KRAS/NRAS/STAT3/LIF	4
Human Diseases	Immune disease	hsa05310	Asthma	2/66	32/9261	0.0216239107405829	0.0390977780057005	0.0160943514283977	IL5/FCER1G	2
Organismal Systems	Endocrine system	hsa04921	Oxytocin signaling pathway	4/66	154/9261	0.023902592038547	0.0424674443799823	0.0174814531408337	NFATC4/EGFR/KRAS/NRAS	4
Human Diseases	Cancer: specific types	hsa05210	Colorectal cancer	3/66	87/9261	0.0239620775551856	0.0424674443799823	0.0174814531408337	EGFR/KRAS/NRAS	3
Cellular Processes	Cellular community - eukaryotes	hsa04540	Gap junction	3/66	89/9261	0.0254179206198671	0.0442055469113775	0.0181969319835132	EGFR/KRAS/NRAS	3
Cellular Processes	Cell growth and death	hsa04218	Cellular senescence	4/66	157/9261	0.0254367113512396	0.0442055469113775	0.0181969319835132	NFATC4/KRAS/NRAS/HLA-E	4
Environmental Information Processing	Signal transduction	hsa04150	mTOR signaling pathway	4/66	158/9261	0.0259610478356697	0.044682957332547	0.0183934549443004	KRAS/CHUK/TNFRSF1A/NRAS	4
Human Diseases	Cancer: specific types	hsa05216	Thyroid cancer	2/66	37/9261	0.0283831815774957	0.0483865666892547	0.0199180221596461	KRAS/NRAS	2
Cellular Processes	Transport and catabolism	hsa04144	Endocytosis	5/66	250/9261	0.0324178120551343	0.0547432863949909	0.0225347253610665	IL2RB/EGFR/IL2RG/TFRC/HLA-E	5
Human Diseases	Cancer: overview	hsa05231	Choline metabolism in cancer	3/66	99/9261	0.0333981779094635	0.0558717181849903	0.0229992371240772	EGFR/KRAS/NRAS	3
Cellular Processes	Cell growth and death	hsa04216	Ferroptosis	2/66	42/9261	0.0358715840732889	0.0594538291585066	0.0244737903034135	TFRC/HMOX1	2
Organismal Systems	Nervous system	hsa04725	Cholinergic synapse	3/66	115/9261	0.0485579288630503	0.0797419198760183	0.0328252536978611	KRAS/NRAS/FYN	3
Organismal Systems	Endocrine system	hsa04919	Thyroid hormone signaling pathway	3/66	122/9261	0.0560871359997446	0.0909939920223279	0.0374570975687325	KRAS/STAT1/NRAS	3
Cellular Processes	Cellular community - eukaryotes	hsa04510	Focal adhesion	4/66	203/9261	0.0564264419803263	0.0909939920223279	0.0374570975687325	SHC2/EGFR/PGF/FYN	4
Organismal Systems	Nervous system	hsa04730	Long-term depression	2/66	60/9261	0.0680015798743686	0.108681096406357	0.0447378814962951	KRAS/NRAS	2
Organismal Systems	Aging	hsa04213	Longevity regulating pathway - multiple species	2/66	62/9261	0.0720024862703047	0.114057035773315	0.046950852714684	KRAS/NRAS	2
Organismal Systems	Endocrine system	hsa04910	Insulin signaling pathway	3/66	138/9261	0.0752358255722699	0.118133445416108	0.0486288807946343	SHC2/KRAS/NRAS	3
Organismal Systems	Endocrine system	hsa04929	GnRH secretion	2/66	65/9261	0.0781434881526738	0.121632038081118	0.0500690541939329	KRAS/NRAS	2
Human Diseases	Cancer: overview	hsa05206	MicroRNAs in cancer	5/66	323/9261	0.0797125429843776	0.123004699950031	0.0506341017142144	EGFR/KRAS/NRAS/STAT3/HMOX1	5
Organismal Systems	Nervous system	hsa04720	Long-term potentiation	2/66	67/9261	0.0823264360182242	0.12595241066036	0.051847508063659	KRAS/NRAS	2
Cellular Processes	Cell motility	hsa04810	Regulation of actin cytoskeleton	4/66	232/9261	0.0831624465284806	0.126153202784729	0.051930162863458	EGFR/KRAS/NRAS/FGF9	4
Human Diseases	Cardiovascular disease	hsa05416	Viral myocarditis	2/66	70/9261	0.088727364731887	0.133463851151326	0.0549395447256266	HLA-E/FYN	2
NA	NA	hsa04518	Integrin signaling	3/66	154/9261	0.0968898274040225	0.144527325877667	0.0594937536691366	EGFR/PGF/VCAM1	3
Cellular Processes	Transport and catabolism	hsa04148	Efferocytosis	3/66	157/9261	0.101207494752069	0.148492963611642	0.0611261831979708	NFATC4/PTPN11/PTGER2	3
Human Diseases	Endocrine and metabolic disease	hsa04932	Non-alcoholic fatty liver disease	3/66	157/9261	0.101207494752069	0.148492963611642	0.0611261831979708	FASLG/TNFRSF1A/IL1B	3
NA	NA	hsa03273	Virion - Lassa virus and SFTS virus	1/66	17/9261	0.114579431292293	0.1667456764335	0.0686397962384298	TFRC	1
Environmental Information Processing	Signaling molecules and interaction	hsa04080	Neuroactive ligand-receptor interaction	5/66	370/9261	0.123064033927766	0.17764888768605	0.0731280337431548	FSHB/UCN/CALCRL/PTGER2/PTH2R	5
Organismal Systems	Aging	hsa04211	Longevity regulating pathway	2/66	90/9261	0.134667575220309	0.192843967715482	0.0793829917088135	KRAS/NRAS	2
Cellular Processes	Cellular community - eukaryotes	hsa04520	Adherens junction	2/66	93/9261	0.141960608273036	0.198749227987376	0.081813854508182	EGFR/FYN	2
Human Diseases	Cancer: specific types	hsa05222	Small cell lung cancer	2/66	93/9261	0.141960608273036	0.198749227987376	0.081813854508182	CHUK/NFKBIA	2
Human Diseases	Neurodegenerative disease	hsa05010	Alzheimer disease	5/66	388/9261	0.142122352974213	0.198749227987376	0.081813854508182	KRAS/CHUK/TNFRSF1A/NRAS/IL1B	5
Human Diseases	Substance dependence	hsa05034	Alcoholism	3/66	191/9261	0.155039607654323	0.21513247883817	0.088557915428826	SHC2/KRAS/NRAS	3
Organismal Systems	Sensory system	hsa04750	Inflammatory mediator regulation of TRP channels	2/66	99/9261	0.156791299300347	0.215889558267402	0.0888695623564723	IL1B/PTGER2	2
Organismal Systems	Endocrine system	hsa04916	Melanogenesis	2/66	101/9261	0.161800184420686	0.221085748177885	0.091008540855348	KRAS/NRAS	2
Human Diseases	Endocrine and metabolic disease	hsa04950	Maturity onset diabetes of the young	1/66	26/9261	0.169899862897815	0.230394511050824	0.0948404338345058	HNF4G	1
Cellular Processes	Transport and catabolism	hsa04137	Mitophagy - animal	2/66	105/9261	0.17190474206617	0.231360517517628	0.0952380842471858	KRAS/NRAS	2
Environmental Information Processing	Signal transduction	hsa04350	TGF-beta signaling pathway	2/66	110/9261	0.184679901782429	0.246699271783991	0.101552184797879	BMP8A/TFRC	2
Organismal Systems	Nervous system	hsa04726	Serotonergic synapse	2/66	115/9261	0.197590993991217	0.261991021662429	0.107846936291503	KRAS/NRAS	2
Organismal Systems	Immune system	hsa04670	Leukocyte transendothelial migration	2/66	116/9261	0.200187313151917	0.263481831280831	0.10846061858076	PTPN11/VCAM1	2
NA	NA	hsa04081	Hormone signaling	3/66	219/9261	0.204750818521572	0.265742626205445	0.109391260419766	FSHB/UCN/STAT3	3
Cellular Processes	Cell growth and death	hsa04215	Apoptosis - multiple species	1/66	32/9261	0.204874203443304	0.265742626205445	0.109391260419766	TNFRSF1A	1
Environmental Information Processing	Signal transduction	hsa04024	cAMP signaling pathway	3/66	226/9261	0.217732171056544	0.280388910928931	0.115420310291239	FSHB/PTGER2/NFKBIA	3
Organismal Systems	Immune system	hsa04611	Platelet activation	2/66	126/9261	0.226353838514768	0.289409550672454	0.119133599218299	FCER1G/FYN	2
Organismal Systems	Environmental adaptation	hsa04714	Thermogenesis	3/66	235/9261	0.234673623342293	0.29791899700901	0.122636458633524	BMP8A/KRAS/NRAS	3
Organismal Systems	Excretory system	hsa04960	Aldosterone-regulated sodium reabsorption	1/66	38/9261	0.23839637787963	0.298412249233942	0.122839502771984	KRAS	1
Human Diseases	Immune disease	hsa05340	Primary immunodeficiency	1/66	38/9261	0.23839637787963	0.298412249233942	0.122839502771984	IL2RG	1
Human Diseases	Neurodegenerative disease	hsa05022	Pathways of neurodegeneration - multiple diseases	5/66	480/9261	0.256296373918333	0.318590631467928	0.131145805367568	FASLG/KRAS/TNFRSF1A/NRAS/IL1B	5
Environmental Information Processing	Signal transduction	hsa04371	Apelin signaling pathway	2/66	140/9261	0.263368796482039	0.325124238415758	0.133835323076172	KRAS/NRAS	2
Environmental Information Processing	Signal transduction	hsa04020	Calcium signaling pathway	3/66	254/9261	0.271160107269632	0.332449720556603	0.136850811167082	NFATC4/EGFR/FGF9	3
Metabolism	Metabolism of cofactors and vitamins	hsa00860	Porphyrin metabolism	1/66	46/9261	0.280936015305054	0.342092154691189	0.14082005779702	HMOX1	1
NA	NA	hsa03272	Virion - Hepatitis viruses	1/66	48/9261	0.291199895151523	0.352194467784612	0.144978610672878	EGFR	1
Organismal Systems	Immune system	hsa04672	Intestinal immune network for IgA production	1/66	50/9261	0.301319457489128	0.359301698912694	0.14790425712372	IL5	1
Cellular Processes	Transport and catabolism	hsa04145	Phagosome	2/66	155/9261	0.303098081205681	0.359301698912694	0.14790425712372	TFRC/HLA-E	2
Human Diseases	Endocrine and metabolic disease	hsa04934	Cushing syndrome	2/66	155/9261	0.303098081205681	0.359301698912694	0.14790425712372	NR5A1/EGFR	2
Organismal Systems	Endocrine system	hsa04913	Ovarian steroidogenesis	1/66	52/9261	0.311296700739614	0.366592825213099	0.150905602851614	FSHB	1
Environmental Information Processing	Signaling molecules and interaction	hsa04514	Cell adhesion molecule (CAM) interaction	2/66	160/9261	0.316284341928216	0.370032007876802	0.152321320502065	HLA-E/VCAM1	2
Cellular Processes	Transport and catabolism	hsa04140	Autophagy - animal	2/66	169/9261	0.339880771871062	0.393100275925166	0.161817226196775	KRAS/NRAS	2
Metabolism	Nucleotide metabolism	hsa00240	Pyrimidine metabolism	1/66	58/9261	0.340394093678216	0.393100275925166	0.161817226196775	DCK	1
Environmental Information Processing	Signal transduction	hsa04310	Wnt signaling pathway	2/66	174/9261	0.352891223237907	0.404158424869533	0.166369242816038	NFATC4/LGR6	2
Organismal Systems	Digestive system	hsa04978	Mineral absorption	1/66	61/9261	0.354485322371602	0.404158424869533	0.166369242816038	HMOX1	1
NA	NA	hsa04517	IgSF CAM signaling	3/66	299/9261	0.359354381355125	0.407116672547895	0.167586986641298	CSK/PTPN11/FYN	3
Organismal Systems	Endocrine system	hsa04927	Cortisol synthesis and secretion	1/66	65/9261	0.37281336639014	0.419708129458082	0.172770179723997	NR5A1	1
Organismal Systems	Endocrine system	hsa04924	Renin secretion	1/66	69/9261	0.390628687371999	0.437015843997424	0.179894790237105	PTGER2	1
Genetic Information Processing	Information processing in viruses	hsa03250	Viral life cycle - HIV-1	1/66	73/9261	0.407945414060442	0.453554218116889	0.186702706663818	BST2	1
Human Diseases	Drug resistance: antineoplastic	hsa01524	Platinum drug resistance	1/66	75/9261	0.416421114654122	0.460119626685728	0.189405315307268	FASLG	1
Human Diseases	Cancer: overview	hsa05202	Transcriptional misregulation in cancer	2/66	201/9261	0.42144870775805	0.462817906065588	0.190516044837349	IL2RB/FLT3	2
Human Diseases	Infectious disease: bacterial	hsa05100	Bacterial invasion of epithelial cells	1/66	78/9261	0.42891107866491	0.465303533824357	0.191539237681299	SHC2	1
Human Diseases	Infectious disease: bacterial	hsa05133	Pertussis	1/66	78/9261	0.42891107866491	0.465303533824357	0.191539237681299	IL1B	1
Organismal Systems	Immune system	hsa04612	Antigen processing and presentation	1/66	82/9261	0.44515565698633	0.480017244581645	0.197596043050369	HLA-E	1
Metabolism	Global and overview maps	hsa01232	Nucleotide metabolism	1/66	85/9261	0.457039625726952	0.489880796437871	0.201656311382834	DCK	1
Organismal Systems	Immune system	hsa04610	Complement and coagulation cascades	1/66	88/9261	0.468672832049518	0.499359743671808	0.205558259670841	KLKB1	1
Human Diseases	Infectious disease: parasitic	hsa05146	Amoebiasis	1/66	103/9261	0.523256145359954	0.554218047452259	0.228140331206458	IL1B	1
Organismal Systems	Endocrine system	hsa04914	Progesterone-mediated oocyte maturation	1/66	110/9261	0.546800537599116	0.575748801354363	0.237003328990329	KRAS	1
Organismal Systems	Endocrine system	hsa04928	Parathyroid hormone synthesis, secretion and action	1/66	115/9261	0.562913071587442	0.589248186047673	0.242560264765287	EGFR	1
Human Diseases	Neurodegenerative disease	hsa05020	Prion disease	2/66	275/9261	0.58793990137105	0.611867688054756	0.251871438775848	IL1B/FYN	2
Metabolism	Nucleotide metabolism	hsa00230	Purine metabolism	1/66	128/9261	0.602212308168583	0.623098284174429	0.256494442177066	DCK	1
Organismal Systems	Circulatory system	hsa04270	Vascular smooth muscle contraction	1/66	134/9261	0.619156019591558	0.636947859234993	0.262195531587471	CALCRL	1
Environmental Information Processing	Signal transduction	hsa04390	Hippo signaling pathway	1/66	157/9261	0.677770647308407	0.693262547818313	0.285377114656171	BMP8A	1
Environmental Information Processing	Signal transduction	hsa04022	cGMP-PKG signaling pathway	1/66	166/9261	0.698204095646773	0.710105301822571	0.292310327124845	NFATC4	1
Human Diseases	Neurodegenerative disease	hsa05014	Amyotrophic lateral sclerosis	2/66	368/9261	0.744282851660906	0.752692827385888	0.309841210920389	NRG2/TNFRSF1A	2
Cellular Processes	Cell motility	hsa04814	Motor proteins	1/66	194/9261	0.753954331872499	0.758190030366165	0.312104099533264	ACTA1	1
NA	NA	hsa04820	Cytoskeleton in muscle cells	1/66	233/9261	0.815067422133475	0.815067422133475	0.335517315785612	ACTA1	1
